# Supplementary material for: RAB38 Facilitates Energy Metabolism and Counteracts Cell Death in Glioblastoma Cells
Source: Cells. 2021 Jun 30;10(7):1643. doi: 10.3390/cells10071643 (PMC8306361; doi:10.3390/cells10071643)
Supplement: Supplementary file 1 [file cells-10-01643-s001.zip]

Archive with 2 entries (2 files):
- cells-1233295 supplementary final/cells-1233295 supplementary figures final.pdf
- cells-1233295 supplementary final/Suppl. Table 1.xlsx
