# Supplementary material for: RAB38 Facilitates Energy Metabolism and Counteracts Cell Death in Glioblastoma Cells
Source: Cells. 2021 Jun 30;10(7):1643. doi: 10.3390/cells10071643 (PMC8306361; doi:10.3390/cells10071643)
Supplement: Supplementary file 1 [file cells-10-01643-s001.zip › cells-1233295 supplementary final/Suppl. Table 1.xlsx]

## Sheet: siRAB38 vs siNT
Group	Gene Set Name	Gene Set Size	Enrichment Score (ES)	Normalized Enrichment Score (NES)	Nominal p value	FDR q value
GO Molecular Function	GO_TRANSMEMBRANE_RECEPTOR_PROTEIN_PHOSPHATASE_ACTIVITY	17	0.719212	2.04223	0	0.162576
GO Biological Process	GO_EXPLORATION_BEHAVIOR	24	0.650784	1.98028	0	0.2294
Reactome pathway	REACTOME_PI3K_AKT_ACTIVATION	35	0.574447	1.92481	0	0.331122
GO Biological Process	GO_ACTIN_FILAMENT_POLYMERIZATION	22	0.635806	1.88559	0.00185529	0.41805
GO Biological Process	GO_N_GLYCAN_PROCESSING	20	0.628694	1.86151	0	0.4526
GO Biological Process	GO_ACTIN_POLYMERIZATION_OR_DEPOLYMERIZATION	36	0.553501	1.85283	0	0.414828
GO Biological Process	GO_SEMAPHORIN_PLEXIN_SIGNALING_PATHWAY	36	0.54525	1.84794	0.0034965	0.380291
Reactome pathway	REACTOME_SEMA4D_IN_SEMAPHORIN_SIGNALING	30	0.572212	1.84469	0.0017762	0.345389
GO Biological Process	GO_EXTRACELLULAR_MATRIX_DISASSEMBLY	73	0.47133	1.84228	0	0.315406
GO Molecular Function	GO_CHEMOKINE_BINDING	20	0.625085	1.83091	0.00373134	0.323597
Reactome pathway	REACTOME_SEMA4D_INDUCED_CELL_MIGRATION_AND_GROWTH_CONE_COLLAPSE	25	0.582129	1.81944	0.00358423	0.335622
GO Biological Process	GO_NEURAL_CREST_CELL_MIGRATION	51	0.491876	1.8159	0	0.320631
GO Molecular Function	GO_NEUROPEPTIDE_BINDING	22	0.599408	1.79722	0.00359066	0.363145
Reactome pathway	REACTOME_PIP3_ACTIVATES_AKT_SIGNALING	26	0.581894	1.79488	0.00350263	0.347445
GO Molecular Function	GO_CORECEPTOR_ACTIVITY	38	0.51526	1.76648	0.00177305	0.443452
Reactome pathway	REACTOME_SEMAPHORIN_INTERACTIONS	65	0.46034	1.76534	0.00176056	0.421387
GO Biological Process	GO_HOMOPHILIC_CELL_ADHESION_VIA_PLASMA_MEMBRANE_ADHESION_MOLECULES	153	0.39892	1.7591	0	0.424881
Reactome pathway	REACTOME_CD28_DEPENDENT_PI3K_AKT_SIGNALING	20	0.602616	1.75749	0.00772201	0.408941
Reactome pathway	REACTOME_PI_3K_CASCADE	53	0.474739	1.74344	0.00329489	0.445745
GO Molecular Function	GO_DEATH_RECEPTOR_ACTIVITY	23	0.571092	1.73842	0.0018797	0.446415
GO Biological Process	GO_NEUROTRANSMITTER_UPTAKE	15	0.625194	1.73138	0.00555556	0.456715
GO Biological Process	GO_AMELOGENESIS	20	0.585683	1.72902	0.00535714	0.446183
GO Biological Process	GO_SCHWANN_CELL_DIFFERENTIATION	31	0.530348	1.72302	0.00720721	0.452807
GO Molecular Function	GO_TRANSMEMBRANE_RECEPTOR_PROTEIN_SERINE_THREONINE_KINASE_ACTIVITY	17	0.60957	1.72241	0.00757576	0.437163
GO Cellular Component	GO_COLLAGEN_TRIMER	85	0.430996	1.72189	0	0.421609
GO Molecular Function	GO_ANKYRIN_BINDING	20	0.595407	1.72114	0.00750469	0.408402
Reactome pathway	REACTOME_GAB1_SIGNALOSOME	35	0.505823	1.71784	0.00534759	0.407012
GO Biological Process	GO_NEGATIVE_REGULATION_OF_MACROAUTOPHAGY	22	0.564754	1.70512	0.00725953	0.444763
GO Biological Process	GO_NEGATIVE_REGULATION_OF_ENDOCYTOSIS	37	0.504194	1.70432	0.00912409	0.432999
GO Biological Process	GO_KETONE_BIOSYNTHETIC_PROCESS	24	0.558969	1.70409	0.0146789	0.419503
GO Molecular Function	GO_CYCLIC_NUCLEOTIDE_PHOSPHODIESTERASE_ACTIVITY	25	0.548142	1.68561	0.0155039	0.486239
GO Biological Process	GO_AMINO_ACID_BETAINE_METABOLIC_PROCESS	18	0.597967	1.68525	0.0109689	0.472773
GO Biological Process	GO_REGULATION_OF_CARDIAC_CONDUCTION	64	0.437307	1.6785	0	0.489733
GO Biological Process	GO_FIBRIL_ORGANIZATION	18	0.596575	1.67627	0.0134875	0.485531
GO Molecular Function	GO_NEUROTRANSMITTER_BINDING	30	0.522299	1.67389	0.00181488	0.481661
Reactome pathway	REACTOME_EXTRACELLULAR_MATRIX_ORGANIZATION	84	0.426484	1.67317	0	0.471577
Reactome pathway	REACTOME_PI3K_EVENTS_IN_ERBB4_SIGNALING	35	0.498971	1.67122	0.00544465	0.466959
GO Molecular Function	GO_CYTOKINE_BINDING	90	0.415288	1.67074	0	0.456959
GO Molecular Function	GO_ACETYLCHOLINE_BINDING	24	0.542267	1.66877	0.0182482	0.453085
GO Cellular Component	GO_A_BAND	34	0.493022	1.66783	0.00543478	0.445779
GO Biological Process	GO_REGULATION_OF_HYDROGEN_PEROXIDE_METABOLIC_PROCESS	15	0.612363	1.66397	0.0179533	0.451024
GO Cellular Component	GO_T_TUBULE	45	0.466656	1.65737	0.00378072	0.466758
TF motif	AR_02	40	0.473574	1.65538	0.0036036	0.463947
Reactome pathway	REACTOME_ENDOGENOUS_STEROLS	15	0.618449	1.65354	0.0125448	0.460731
GO Biological Process	GO_REGULATION_OF_SEQUESTERING_OF_CALCIUM_ION	105	0.399648	1.65169	0	0.458146
GO Biological Process	GO_CELL_SUBSTRATE_JUNCTION_ASSEMBLY	39	0.485253	1.65096	0.00702988	0.451242
GO Biological Process	GO_LOCOMOTORY_BEHAVIOR	180	0.36576	1.65072	0	0.442443
GO Biological Process	GO_LONG_TERM_SYNAPTIC_POTENTIATION	39	0.474566	1.64324	0.00925926	0.463709
GO Molecular Function	GO_CALCIUM_CHANNEL_REGULATOR_ACTIVITY	34	0.498144	1.64208	0.00531915	0.459392
GO Biological Process	GO_POSITIVE_REGULATION_OF_AXON_EXTENSION	36	0.485845	1.63848	0.00527241	0.464707
Reactome pathway	REACTOME_COLLAGEN_FORMATION	58	0.43414	1.63843	0.00526316	0.455837
GO Biological Process	GO_PROTEIN_LOCALIZATION_TO_SYNAPSE	16	0.590503	1.63743	0.0133588	0.45187
Reactome pathway	REACTOME_SIGNALING_BY_SCF_KIT	73	0.416225	1.63719	0.00350263	0.444389
GO Biological Process	GO_NEGATIVE_REGULATION_OF_RESPONSE_TO_EXTRACELLULAR_STIMULUS	36	0.483284	1.63333	0.0108696	0.452183
GO Cellular Component	GO_BASAL_LAMINA	21	0.566819	1.6332	0.0149254	0.444425
GO Biological Process	GO_REGULATION_OF_EXTENT_OF_CELL_GROWTH	101	0.401014	1.63066	0.00339559	0.445893
GO Biological Process	GO_INTRACELLULAR_LIPID_TRANSPORT	19	0.559836	1.62984	0.0235507	0.441291
GO Molecular Function	GO_INTRACELLULAR_CALCIUM_ACTIVATED_CHLORIDE_CHANNEL_ACTIVITY	16	0.594526	1.62946	0.0195312	0.435455
GO Biological Process	GO_CELL_CELL_ADHESION_VIA_PLASMA_MEMBRANE_ADHESION_MOLECULES	203	0.359939	1.62924	0	0.428909
Hallmark	HALLMARK_P53_PATHWAY	196	0.364861	1.62894	0.00164204	0.422974
GO Cellular Component	GO_BASEMENT_MEMBRANE	93	0.394195	1.6242	0	0.434431
GO Biological Process	GO_LIPID_PHOSPHORYLATION	96	0.394915	1.61776	0	0.45283
GO Biological Process	GO_SCHWANN_CELL_DEVELOPMENT	26	0.505496	1.6169	0.0148699	0.44924
GO Biological Process	GO_LYTIC_VACUOLE_ORGANIZATION	51	0.450547	1.61442	0.0127273	0.45234
GO Biological Process	GO_CILIUM_MOVEMENT	35	0.480912	1.61427	0.00740741	0.445852
GO Molecular Function	GO_SODIUM_ION_TRANSMEMBRANE_TRANSPORTER_ACTIVITY	135	0.380382	1.61389	0.00165289	0.440711
GO Cellular Component	GO_EXTRACELLULAR_MATRIX_COMPONENT	125	0.379794	1.61208	0	0.441057
TF motif	RAAGNYNNCTTY_UNKNOWN	86	0.399289	1.61168	0	0.436017
Reactome pathway	REACTOME_HS_GAG_DEGRADATION	20	0.549059	1.60299	0.0125448	0.462413
GO Biological Process	GO_REGULATION_OF_CALCIUM_ION_TRANSPORT_INTO_CYTOSOL	89	0.397308	1.60252	0.00170068	0.457752
GO Biological Process	GO_REGULATION_OF_CYTOSOLIC_CALCIUM_ION_CONCENTRATION	201	0.35222	1.6021	0.00157729	0.453087
TF motif	EVI1_01	16	0.574252	1.5981	0.0399274	0.461583
GO Molecular Function	GO_EXTRACELLULAR_MATRIX_STRUCTURAL_CONSTITUENT	76	0.404488	1.59492	0.0037037	0.467645
GO Biological Process	GO_RESPONSE_TO_ARSENIC_CONTAINING_SUBSTANCE	29	0.501332	1.59441	0.0184162	0.463321
GO Biological Process	GO_PARASYMPATHETIC_NERVOUS_SYSTEM_DEVELOPMENT	17	0.562164	1.59402	0.035316	0.458737
GO Biological Process	GO_NEGATIVE_REGULATION_OF_ACTIN_FILAMENT_DEPOLYMERIZATION	35	0.476405	1.59198	0.0175747	0.460833
microRNA motif	GTCTTCC_MIR7	167	0.35826	1.58887	0.00175439	0.467446
GO Biological Process	GO_CILIUM_OR_FLAGELLUM_DEPENDENT_CELL_MOTILITY	15	0.586565	1.58849	0.030853	0.463312
GO Biological Process	GO_REGULATION_OF_INTERLEUKIN_8_SECRETION	18	0.538699	1.58661	0.0283186	0.464421
microRNA motif	TCTCTCC_MIR185	124	0.367426	1.58609	0.00177305	0.460582
GO Biological Process	GO_INSULIN_RECEPTOR_SIGNALING_PATHWAY	79	0.394719	1.58476	0.00503356	0.459987
GO Molecular Function	GO_GROWTH_FACTOR_BINDING	121	0.379221	1.58452	0.00171821	0.455482
microRNA motif	CACTTTG_MIR520G_MIR520H	232	0.340807	1.58329	0	0.454598
GO Biological Process	GO_RESPONSE_TO_MANGANESE_ION	17	0.568723	1.58112	0.0359712	0.45719
GO Molecular Function	GO_LIGAND_GATED_CHANNEL_ACTIVITY	139	0.367756	1.5804	0.00175439	0.454565
GO Biological Process	GO_REGULATION_OF_RELEASE_OF_SEQUESTERED_CALCIUM_ION_INTO_CYTOSOL	73	0.40176	1.57864	0.0124113	0.456192
GO Molecular Function	GO_EXCITATORY_EXTRACELLULAR_LIGAND_GATED_ION_CHANNEL_ACTIVITY	54	0.426998	1.5773	0.00537634	0.456184
GO Molecular Function	GO_SEMAPHORIN_RECEPTOR_BINDING	22	0.534414	1.5762	0.0200364	0.454932
GO Biological Process	GO_RESPONSE_TO_IMMOBILIZATION_STRESS	22	0.527948	1.5724	0.0294695	0.464021
GO Molecular Function	GO_MANNOSIDASE_ACTIVITY	15	0.562749	1.57143	0.0268199	0.462754
GO Biological Process	GO_AMINOGLYCAN_CATABOLIC_PROCESS	68	0.408941	1.57099	0.00868056	0.459504
GO Biological Process	GO_RESPONSE_TO_INCREASED_OXYGEN_LEVELS	23	0.513272	1.56672	0.0236794	0.471331
GO Molecular Function	GO_APOLIPOPROTEIN_BINDING	15	0.573491	1.56164	0.0380435	0.485991
GO Biological Process	GO_SYNAPTIC_TRANSMISSION_CHOLINERGIC	36	0.464712	1.56077	0.0195382	0.484357
GO Biological Process	GO_SODIUM_ION_TRANSMEMBRANE_TRANSPORT	89	0.385372	1.56024	0.00986842	0.481314
microRNA motif	ATATGCA_MIR448	210	0.343804	1.55695	0	0.489466
GO Biological Process	GO_REGULATION_OF_CHOLESTEROL_EFFLUX	20	0.540601	1.55527	0.0271739	0.491479
Reactome pathway	REACTOME_PI3K_EVENTS_IN_ERBB2_SIGNALING	41	0.456159	1.55494	0.00588235	0.487766
GO Biological Process	GO_REGULATION_OF_CALCIUM_ION_TRANSMEMBRANE_TRANSPORT	113	0.368798	1.5546	0.00170358	0.484215
GO Biological Process	GO_REGULATION_OF_CARDIAC_MUSCLE_CELL_MEMBRANE_REPOLARIZATION	21	0.521547	1.55387	0.0428082	0.482411
GO Molecular Function	GO_EXTRACELLULAR_LIGAND_GATED_ION_CHANNEL_ACTIVITY	73	0.397028	1.55366	0.0124334	0.478531
GO Biological Process	GO_LIPID_MODIFICATION	204	0.341917	1.54994	0.00164474	0.48841
TF motif	PR_01	145	0.356463	1.54861	0	0.488472
GO Biological Process	GO_NEGATIVE_REGULATION_OF_SMOOTH_MUSCLE_CONTRACTION	15	0.576865	1.54726	0.0305755	0.488812
GO Molecular Function	GO_CALCIUM_DEPENDENT_CYSTEINE_TYPE_ENDOPEPTIDASE_ACTIVITY	21	0.513073	1.5449	0.0319549	0.493861
Hallmark	HALLMARK_HEME_METABOLISM	198	0.339758	1.54073	0	0.505802
Reactome pathway	REACTOME_REGULATION_OF_BETA_CELL_DEVELOPMENT	30	0.480987	1.53882	0.0231729	0.508549
microRNA motif	GTATGAT_MIR154_MIR487	67	0.400584	1.53749	0.011925	0.508926
microRNA motif	TTCCGTT_MIR191	29	0.482662	1.53531	0.0223368	0.513635
GO Biological Process	GO_NEGATIVE_REGULATION_OF_AXON_EXTENSION	38	0.445465	1.53517	0.0147874	0.509515
GO Biological Process	GO_CYCLIC_NUCLEOTIDE_CATABOLIC_PROCESS	17	0.549865	1.53446	0.0372439	0.507348
GO Molecular Function	GO_BICARBONATE_TRANSMEMBRANE_TRANSPORTER_ACTIVITY	19	0.523906	1.53183	0.0368324	0.513336
GO Biological Process	GO_POSITIVE_REGULATION_OF_REPRODUCTIVE_PROCESS	52	0.420011	1.52929	0.0101523	0.518843
GO Biological Process	GO_NEGATIVE_REGULATION_OF_AXON_GUIDANCE	27	0.490876	1.52858	0.0367647	0.51711
GO Biological Process	GO_BILE_ACID_BIOSYNTHETIC_PROCESS	19	0.528679	1.52844	0.0504673	0.513331
Reactome pathway	REACTOME_INTERACTION_BETWEEN_L1_AND_ANKYRINS	21	0.511304	1.52812	0.0273224	0.510079
KEGG pathway	KEGG_GLYCOSPHINGOLIPID_BIOSYNTHESIS_GANGLIO_SERIES	15	0.567419	1.52541	0.0277264	0.516961
GO Cellular Component	GO_INTRINSIC_COMPONENT_OF_GOLGI_MEMBRANE	57	0.415622	1.52447	0.0216216	0.516492
KEGG pathway	KEGG_ECM_RECEPTOR_INTERACTION	83	0.38378	1.52386	0.025641	0.514643
GO Biological Process	GO_RESPONSE_TO_MERCURY_ION	15	0.561489	1.52332	0.0286299	0.512439
GO Biological Process	GO_POSITIVE_REGULATION_OF_SMOOTHENED_SIGNALING_PATHWAY	24	0.496566	1.52059	0.0338346	0.518792
GO Molecular Function	GO_TRANSFORMING_GROWTH_FACTOR_BETA_BINDING	16	0.547012	1.5156	0.0586081	0.535023
Reactome pathway	REACTOME_HEPARAN_SULFATE_HEPARIN_HS_GAG_METABOLISM	51	0.412293	1.5151	0.010582	0.532723
GO Biological Process	GO_CAMERA_TYPE_EYE_PHOTORECEPTOR_CELL_DIFFERENTIATION	15	0.557311	1.51447	0.0394737	0.531076
GO Cellular Component	GO_POSTSYNAPTIC_MEMBRANE	205	0.331032	1.51375	0	0.529514
microRNA motif	TTGCCAA_MIR182	323	0.314471	1.5105	0	0.538164
GO Biological Process	GO_POSITIVE_REGULATION_OF_STEM_CELL_PROLIFERATION	61	0.405169	1.51033	0.00722022	0.534642
GO Biological Process	GO_SPINAL_CORD_PATTERNING	24	0.493018	1.50793	0.0317757	0.540265
GO Biological Process	GO_MUSCLE_CELL_FATE_COMMITMENT	15	0.559875	1.50229	0.0522244	0.560691
GO Biological Process	GO_REGULATION_OF_BONE_RESORPTION	32	0.451619	1.5019	0.0369718	0.557988
microRNA motif	AACTGAC_MIR223	94	0.363469	1.50164	0.016129	0.55483
GO Molecular Function	GO_NEUROTRANSMITTER_SODIUM_SYMPORTER_ACTIVITY	19	0.51837	1.50075	0.0526316	0.554344
GO Biological Process	GO_REGULATION_OF_PHOSPHATIDYLINOSITOL_3_KINASE_ACTIVITY	40	0.426362	1.49817	0.0420475	0.560936
Reactome pathway	REACTOME_A_TETRASACCHARIDE_LINKER_SEQUENCE_IS_REQUIRED_FOR_GAG_SYNTHESIS	25	0.487998	1.49715	0.05386	0.561022
GO Biological Process	GO_REGULATION_OF_POSTSYNAPTIC_MEMBRANE_POTENTIAL	55	0.404281	1.49649	0.0217391	0.559658
microRNA motif	GTGCAAA_MIR507	127	0.352351	1.49494	0.015	0.561711
GO Molecular Function	GO_ION_GATED_CHANNEL_ACTIVITY	43	0.422032	1.49437	0.0111111	0.560065
GO Biological Process	GO_NEUROMUSCULAR_PROCESS_CONTROLLING_POSTURE	15	0.552013	1.49301	0.0402194	0.562018
KEGG pathway	KEGG_PROXIMAL_TUBULE_BICARBONATE_RECLAMATION	21	0.49468	1.49287	0.0281955	0.558519
GO Biological Process	GO_NEGATIVE_REGULATION_OF_RECEPTOR_MEDIATED_ENDOCYTOSIS	16	0.528289	1.49123	0.0610413	0.561423
GO Biological Process	GO_REGULATION_OF_CATION_TRANSMEMBRANE_TRANSPORT	204	0.330591	1.49093	0.00337268	0.558739
GO Biological Process	GO_NEGATIVE_REGULATION_OF_ACTIN_FILAMENT_POLYMERIZATION	44	0.421294	1.49033	0.04	0.557298
GO Cellular Component	GO_MYOSIN_COMPLEX	67	0.390714	1.48514	0.0124334	0.575719
GO Biological Process	GO_OLIGOSACCHARIDE_METABOLIC_PROCESS	65	0.395448	1.48425	0.0262697	0.575682
TF motif	STTTCRNTTT_IRF_Q6	69	0.383025	1.48393	0.0192308	0.573081
GO Biological Process	GO_PERIPHERAL_NERVOUS_SYSTEM_AXON_ENSHEATHMENT	22	0.503421	1.4837	0.0457038	0.569997
GO Biological Process	GO_REGULATION_OF_FATTY_ACID_OXIDATION	28	0.463833	1.48188	0.0360531	0.573598
Reactome pathway	REACTOME_PHOSPHOLIPASE_C_MEDIATED_CASCADE	53	0.399911	1.47947	0.0145719	0.580017
GO Molecular Function	GO_FATTY_ACYL_COA_BINDING	30	0.46075	1.47766	0.0462107	0.583801
microRNA motif	CTACTGT_MIR199A	179	0.332411	1.4775	0	0.580694
Reactome pathway	REACTOME_IL_RECEPTOR_SHC_SIGNALING	27	0.463321	1.47276	0.0495413	0.596665
GO Cellular Component	GO_RECEPTOR_COMPLEX	327	0.308322	1.46986	0.00162075	0.605544
GO Biological Process	GO_VENTRAL_SPINAL_CORD_DEVELOPMENT	46	0.417028	1.46603	0.0243056	0.619374
GO Biological Process	GO_REGULATION_OF_PROTEIN_DEACETYLATION	33	0.442826	1.46443	0.0543071	0.622614
GO Biological Process	GO_EPITHELIAL_CILIUM_MOVEMENT	17	0.520522	1.46135	0.0741445	0.632416
BioCarta pathway	BIOCARTA_ACH_PATHWAY	16	0.523752	1.45877	0.071048	0.640128
GO Cellular Component	GO_EXTRACELLULAR_MATRIX	419	0.298669	1.4586	0.00152905	0.636963
microRNA motif	ATGTAGC_MIR221_MIR222	140	0.337874	1.45723	0.00830565	0.639285
GO Biological Process	GO_CYCLIC_NUCLEOTIDE_MEDIATED_SIGNALING	46	0.414286	1.45601	0.0346084	0.64113
GO Cellular Component	GO_PROTEINACEOUS_EXTRACELLULAR_MATRIX	354	0.301233	1.45147	0	0.658752
microRNA motif	GTATTAT_MIR3693P	206	0.317552	1.45082	0.00504202	0.657686
GO Biological Process	GO_CELL_JUNCTION_ASSEMBLY	125	0.335161	1.45051	0.00695652	0.655092
GO Biological Process	GO_SIALYLATION	21	0.502314	1.45002	0.0652174	0.653455
GO Molecular Function	GO_TRANSMITTER_GATED_CHANNEL_ACTIVITY	26	0.475228	1.44779	0.0515267	0.66011
Reactome pathway	REACTOME_DOWNSTREAM_SIGNALING_OF_ACTIVATED_FGFR	95	0.353634	1.44548	0.0176678	0.667385
GO Biological Process	GO_ENDOSOME_TO_LYSOSOME_TRANSPORT	41	0.419126	1.44524	0.035461	0.664598
GO Biological Process	GO_SODIUM_ION_TRANSPORT	143	0.336207	1.44422	0.0149254	0.665456
GO Biological Process	GO_DENDRITE_DEVELOPMENT	79	0.363137	1.44229	0.0175747	0.670386
GO Biological Process	GO_EMBRYONIC_DIGIT_MORPHOGENESIS	61	0.38262	1.44118	0.0423573	0.671937
KEGG pathway	KEGG_TYPE_II_DIABETES_MELLITUS	47	0.397208	1.44089	0.026087	0.669376
microRNA motif	GTCAACC_MIR3805P	22	0.487491	1.43982	0.0678571	0.670564
GO Molecular Function	GO_CATION_CHANNEL_ACTIVITY	296	0.307212	1.43811	0	0.674618
TF motif	P300_01	248	0.308255	1.43776	0.00486224	0.67241
GO Biological Process	GO_BONE_MORPHOGENESIS	78	0.368579	1.43728	0.0265487	0.670636
GO Biological Process	GO_FATTY_ACID_BETA_OXIDATION_USING_ACYL_COA_DEHYDROGENASE	17	0.514876	1.43626	0.0822669	0.671624
GO Molecular Function	GO_GATED_CHANNEL_ACTIVITY	321	0.301976	1.43614	0.00312989	0.668393
microRNA motif	TACTTGA_MIR26A_MIR26B	298	0.301893	1.435	0.00162075	0.670014
KEGG pathway	KEGG_VASOPRESSIN_REGULATED_WATER_REABSORPTION	43	0.410083	1.43404	0.0316344	0.670855
GO Biological Process	GO_SPINAL_CORD_DEVELOPMENT	106	0.346376	1.43385	0.0222603	0.668005
GO Biological Process	GO_REGULATION_OF_ION_HOMEOSTASIS	198	0.314542	1.43317	0.00499168	0.66738
GO Biological Process	GO_REGULATION_OF_LIPID_KINASE_ACTIVITY	48	0.40435	1.43234	0.0495575	0.667737
GO Biological Process	GO_MAST_CELL_MEDIATED_IMMUNITY	18	0.494434	1.43048	0.0852273	0.672702
GO Biological Process	GO_REGULATION_OF_AUTOPHAGOSOME_ASSEMBLY	34	0.427923	1.42956	0.0483271	0.673604
GO Molecular Function	GO_TRANSMEMBRANE_RECEPTOR_PROTEIN_KINASE_ACTIVITY	81	0.364791	1.42926	0.0275735	0.671419
GO Biological Process	GO_RESPONSE_TO_WATER	18	0.511135	1.42905	0.0780669	0.668769
GO Biological Process	GO_CALCIUM_ION_IMPORT_INTO_CYTOSOL	42	0.406063	1.42715	0.0587189	0.674199
GO Biological Process	GO_ADULT_BEHAVIOR	134	0.332425	1.42496	0.011745	0.680569
Reactome pathway	REACTOME_DEGRADATION_OF_THE_EXTRACELLULAR_MATRIX	26	0.448524	1.42435	0.0664137	0.67991
GO Biological Process	GO_POSITIVE_REGULATION_OF_AXONOGENESIS	68	0.372768	1.42434	0.0304659	0.676364
GO Molecular Function	GO_NEUROPEPTIDE_RECEPTOR_ACTIVITY	44	0.399439	1.4243	0.0564663	0.673036
GO Molecular Function	GO_RAS_GUANYL_NUCLEOTIDE_EXCHANGE_FACTOR_ACTIVITY	228	0.309659	1.4243	0.00162338	0.669517
GO Biological Process	GO_ACIDIC_AMINO_ACID_TRANSPORT	21	0.480143	1.42368	0.0743494	0.669228
GO Biological Process	GO_RHO_PROTEIN_SIGNAL_TRANSDUCTION	49	0.398951	1.42333	0.040146	0.667387
GO Biological Process	GO_NEGATIVE_REGULATION_OF_PLATELET_ACTIVATION	17	0.506203	1.42302	0.0629771	0.66532
microRNA motif	TCCAGAG_MIR518C	145	0.329858	1.42224	0.0115512	0.665321
GO Cellular Component	GO_LYTIC_VACUOLE_MEMBRANE	270	0.303125	1.42089	0.00314465	0.668149
TF motif	AR_01	154	0.32363	1.42065	0.0114379	0.665844
GO Molecular Function	GO_NEUROTRANSMITTER_RECEPTOR_ACTIVITY	67	0.374114	1.42052	0.0333919	0.663059
GO Biological Process	GO_REGULATION_OF_ARF_PROTEIN_SIGNAL_TRANSDUCTION	16	0.512482	1.42005	0.071291	0.66183
GO Molecular Function	GO_SOLUTE_CATION_SYMPORTER_ACTIVITY	99	0.346317	1.41902	0.0215947	0.663333
GO Biological Process	GO_NEGATIVE_REGULATION_OF_MUSCLE_CONTRACTION	22	0.468498	1.41897	0.0741445	0.660234
Hallmark	HALLMARK_MYOGENESIS	200	0.313162	1.41779	0.00487805	0.662584
GO Biological Process	GO_CELL_DIFFERENTIATION_IN_SPINAL_CORD	54	0.392622	1.41738	0.0480427	0.661139
TF motif	CRX_Q4	265	0.302885	1.4166	0.00328407	0.661411
GO Biological Process	GO_REGULATION_OF_LEUKOCYTE_APOPTOTIC_PROCESS	78	0.35717	1.41572	0.0383275	0.662058
GO Biological Process	GO_RESPONSE_TO_INSULIN	203	0.308974	1.4143	0.0097561	0.665169
GO Biological Process	GO_GLYCOSPHINGOLIPID_METABOLIC_PROCESS	68	0.370991	1.41421	0.0309654	0.662329
GO Biological Process	GO_UTERUS_DEVELOPMENT	18	0.485481	1.41233	0.0876191	0.667597
GO Biological Process	GO_NEURON_FATE_SPECIFICATION	31	0.429675	1.4118	0.0783939	0.666857
GO Biological Process	GO_SPHINGOLIPID_BIOSYNTHETIC_PROCESS	75	0.362133	1.41116	0.0375427	0.666669
KEGG pathway	KEGG_INOSITOL_PHOSPHATE_METABOLISM	53	0.389017	1.41009	0.0401396	0.668608
GO Biological Process	GO_REGULATION_OF_GLIAL_CELL_PROLIFERATION	21	0.476854	1.409	0.0780399	0.670232
TF motif	EVI1_05	170	0.319861	1.40888	0.0196399	0.667565
GO Biological Process	GO_ASPARTATE_FAMILY_AMINO_ACID_CATABOLIC_PROCESS	19	0.500057	1.40879	0.0902394	0.664844
GO Biological Process	GO_SERTOLI_CELL_DEVELOPMENT	15	0.525495	1.40782	0.102804	0.666218
GO Biological Process	GO_ZINC_ION_HOMEOSTASIS	21	0.473649	1.40728	0.0951493	0.665551
GO Biological Process	GO_RESPONSE_TO_CORTICOSTERONE	26	0.447755	1.4067	0.0672897	0.66493
GO Biological Process	GO_POSITIVE_REGULATION_OF_CALCIUM_ION_DEPENDENT_EXOCYTOSIS	26	0.449991	1.4064	0.0724382	0.663126
Reactome pathway	REACTOME_CHEMOKINE_RECEPTORS_BIND_CHEMOKINES	53	0.384532	1.40634	0.0608696	0.660395
GO Molecular Function	GO_HYDROGEN_EXPORTING_ATPASE_ACTIVITY	26	0.454107	1.40622	0.0727969	0.657932
Reactome pathway	REACTOME_CHONDROITIN_SULFATE_DERMATAN_SULFATE_METABOLISM	47	0.392562	1.40478	0.0626151	0.661471
GO Biological Process	GO_POSITIVE_REGULATION_OF_NEURON_PROJECTION_DEVELOPMENT	230	0.305934	1.40346	0.00637959	0.664448
GO Biological Process	GO_PROTEIN_LOCALIZATION_TO_CILIUM	27	0.454763	1.40306	0.0772059	0.663316
GO Biological Process	GO_REGULATION_OF_CELL_MATURATION	18	0.491883	1.40224	0.0823293	0.664058
GO Biological Process	GO_NEGATIVE_REGULATION_OF_ALPHA_BETA_T_CELL_ACTIVATION	21	0.467543	1.40212	0.0774908	0.661638
GO Cellular Component	GO_PROTON_TRANSPORTING_V_TYPE_ATPASE_COMPLEX	23	0.467616	1.40111	0.0700758	0.663227
GO Molecular Function	GO_GUANYL_NUCLEOTIDE_EXCHANGE_FACTOR_ACTIVITY	303	0.293022	1.3996	0.00483871	0.667265
Reactome pathway	REACTOME_GPVI_MEDIATED_ACTIVATION_CASCADE	30	0.426662	1.39835	0.0746812	0.669766
GO Molecular Function	GO_STEROL_BINDING	43	0.39176	1.39716	0.0526316	0.672131
GO Biological Process	GO_NEGATIVE_REGULATION_OF_INFLAMMATORY_RESPONSE	99	0.33893	1.39684	0.0273504	0.670628
GO Biological Process	GO_CALCIUM_ION_TRANSMEMBRANE_TRANSPORT	158	0.32035	1.39635	0.013267	0.669903
GO Cellular Component	GO_LYSOSOMAL_LUMEN	87	0.346746	1.3959	0.0327869	0.669014
GO Biological Process	GO_REGULATION_OF_AXON_GUIDANCE	39	0.407939	1.39574	0.0648649	0.666847
TF motif	NKX22_01	185	0.314197	1.39491	0.0151515	0.667475
GO Molecular Function	GO_METAL_ION_TRANSMEMBRANE_TRANSPORTER_ACTIVITY	415	0.285741	1.39368	0.00316957	0.670143
GO Biological Process	GO_GLIAL_CELL_DEVELOPMENT	74	0.359575	1.39306	0.037234	0.670176
Reactome pathway	REACTOME_CD28_CO_STIMULATION	30	0.428406	1.39296	0.0665468	0.667774
GO Biological Process	GO_REGULATION_OF_CALCIUM_ION_TRANSMEMBRANE_TRANSPORTER_ACTIVITY	68	0.367013	1.39278	0.0322581	0.665688
GO Biological Process	GO_ACTIVATION_OF_PHOSPHOLIPASE_C_ACTIVITY	27	0.441759	1.39266	0.0701754	0.663487
GO Molecular Function	GO_ACETYLCHOLINE_RECEPTOR_ACTIVITY	30	0.437235	1.3921	0.0828729	0.663265
GO Biological Process	GO_ANATOMICAL_STRUCTURE_ARRANGEMENT	17	0.497183	1.39138	0.0865724	0.663682
GO Biological Process	GO_REGULATION_OF_CALCIUM_ION_IMPORT	100	0.342533	1.39107	0.0301003	0.662381
GO Biological Process	GO_NEGATIVE_REGULATION_OF_LIPID_STORAGE	17	0.49537	1.39058	0.095064	0.661778
GO Biological Process	GO_SYNAPTIC_SIGNALING	422	0.283307	1.38914	0.0030722	0.665453
TF motif	MYOD_Q6_01	254	0.29762	1.38682	0.00833333	0.673246
GO Cellular Component	GO_SYNAPTIC_MEMBRANE	261	0.29603	1.38678	0.00463679	0.670652
KEGG pathway	KEGG_PHOSPHATIDYLINOSITOL_SIGNALING_SYSTEM	75	0.358021	1.38577	0.0431035	0.67263
TF motif	P53_02	249	0.298801	1.38495	0.0132013	0.673707
GO Biological Process	GO_DERMATAN_SULFATE_PROTEOGLYCAN_METABOLIC_PROCESS	16	0.515004	1.38487	0.0859813	0.671301
GO Biological Process	GO_VACUOLE_ORGANIZATION	164	0.314446	1.38482	0.0170648	0.668851
GO Cellular Component	GO_POSTSYNAPSE	374	0.284657	1.38357	0.0030581	0.67176
GO Biological Process	GO_MULTICELLULAR_ORGANISMAL_MACROMOLECULE_METABOLIC_PROCESS	78	0.352642	1.38201	0.0437063	0.676344
GO Molecular Function	GO_TRANSCRIPTION_COFACTOR_BINDING	24	0.44301	1.38071	0.0863039	0.679395
GO Molecular Function	GO_PHOSPHATIDYLINOSITOL_3_KINASE_ACTIVITY	70	0.354971	1.38071	0.0427046	0.676744
GO Biological Process	GO_IMPORT_INTO_CELL	36	0.402472	1.37956	0.0777385	0.679121
GO Cellular Component	GO_MYOSIN_FILAMENT	22	0.457461	1.37928	0.0852576	0.677818
GO Molecular Function	GO_EXTRACELLULAR_MATRIX_BINDING	50	0.374564	1.37778	0.0677656	0.681859
GO Biological Process	GO_MOVEMENT_IN_ENVIRONMENT_OF_OTHER_ORGANISM_INVOLVED_IN_SYMBIOTIC_INTERACTION	85	0.345211	1.37733	0.0503597	0.681277
Reactome pathway	REACTOME_SYNTHESIS_OF_BILE_ACIDS_AND_BILE_SALTS	18	0.480103	1.3768	0.102804	0.681099
GO Biological Process	GO_REGULATION_OF_DOPAMINE_SECRETION	22	0.462774	1.37459	0.101852	0.688351
GO Molecular Function	GO_SODIUM_CHANNEL_ACTIVITY	37	0.408554	1.37401	0.0703971	0.688454
BioCarta pathway	BIOCARTA_ERYTH_PATHWAY	15	0.496675	1.37285	0.0889328	0.690866
GO Molecular Function	GO_ARF_GUANYL_NUCLEOTIDE_EXCHANGE_FACTOR_ACTIVITY	24	0.443818	1.37209	0.0842294	0.691806
Reactome pathway	REACTOME_CGMP_EFFECTS	19	0.473716	1.37183	0.0861423	0.690373
KEGG pathway	KEGG_BUTANOATE_METABOLISM	34	0.404993	1.37121	0.0774527	0.690576
GO Biological Process	GO_FATTY_ACID_BETA_OXIDATION	48	0.383617	1.37045	0.0735294	0.691663
Reactome pathway	REACTOME_LIGAND_GATED_ION_CHANNEL_TRANSPORT	21	0.465801	1.37037	0.0982456	0.689398
GO Biological Process	GO_REGULATION_OF_ACTIN_FILAMENT_DEPOLYMERIZATION	47	0.386951	1.3701	0.0638298	0.687978
GO Biological Process	GO_REGULATION_OF_NEURAL_PRECURSOR_CELL_PROLIFERATION	72	0.350269	1.36881	0.056239	0.691185
GO Biological Process	GO_SENSORY_PERCEPTION_OF_TEMPERATURE_STIMULUS	21	0.462876	1.36839	0.0990291	0.690417
GO Biological Process	GO_CHONDROCYTE_DEVELOPMENT	21	0.459638	1.36766	0.101852	0.691142
GO Molecular Function	GO_ATPASE_COUPLED_ION_TRANSMEMBRANE_TRANSPORTER_ACTIVITY	69	0.353609	1.36757	0.0537634	0.689018
GO Molecular Function	GO_SOLUTE_CATION_ANTIPORTER_ACTIVITY	31	0.419001	1.36604	0.0868762	0.693564
GO Molecular Function	GO_CYCLIC_NUCLEOTIDE_BINDING	36	0.410091	1.36585	0.0914179	0.69184
GO Biological Process	GO_O_GLYCAN_PROCESSING	57	0.366533	1.36581	0.0652985	0.689513
GO Biological Process	GO_MYOTUBE_DIFFERENTIATION	56	0.367513	1.36555	0.0698925	0.688301
GO Biological Process	GO_ADHERENS_JUNCTION_ASSEMBLY	32	0.415384	1.36538	0.0962963	0.68659
GO Biological Process	GO_POSITIVE_REGULATION_OF_VASODILATION	32	0.414252	1.3641	0.0827465	0.689975
TF motif	EVI1_03	57	0.360686	1.36345	0.059246	0.690458
GO Biological Process	GO_NEGATIVE_REGULATION_OF_OSTEOCLAST_DIFFERENTIATION	25	0.44295	1.36286	0.0876866	0.690638
GO Cellular Component	GO_LAMELLIPODIUM	171	0.308029	1.36251	0.0181518	0.689787
GO Molecular Function	GO_CAMP_BINDING	23	0.445814	1.36249	0.100182	0.68741
GO Biological Process	GO_NEURON_CELL_CELL_ADHESION	16	0.482608	1.36186	0.108987	0.687856
GO Molecular Function	GO_SOLUTE_SODIUM_SYMPORTER_ACTIVITY	51	0.375288	1.36156	0.0828829	0.686814
GO Biological Process	GO_INTRINSIC_APOPTOTIC_SIGNALING_PATHWAY_BY_P53_CLASS_MEDIATOR	53	0.374478	1.36111	0.0623917	0.686448
GO Biological Process	GO_SINGLE_ORGANISM_BEHAVIOR	383	0.28223	1.3611	0.00616333	0.684048
GO Cellular Component	GO_SMOOTH_ENDOPLASMIC_RETICULUM	33	0.410056	1.36067	0.0855148	0.683514
GO Biological Process	GO_SPINAL_CORD_MOTOR_NEURON_DIFFERENTIATION	34	0.406352	1.36033	0.0772128	0.682743
TF motif	AR_03	59	0.366864	1.36014	0.0573013	0.681183
GO Biological Process	GO_EYE_PHOTORECEPTOR_CELL_DIFFERENTIATION	41	0.396501	1.35951	0.0638298	0.68154
GO Biological Process	GO_RECEPTOR_MEDIATED_ENDOCYTOSIS	221	0.292263	1.35946	0.00791139	0.679442
TF motif	YNGTTNNNATT_UNKNOWN	163	0.308068	1.3578	0.0361248	0.684591
GO Biological Process	GO_LYSOSOMAL_TRANSPORT	69	0.353972	1.35694	0.0552585	0.686256
GO Molecular Function	GO_LIPID_TRANSPORTER_ACTIVITY	105	0.32702	1.3566	0.0356537	0.685426
microRNA motif	CAGTATT_MIR200B_MIR200C_MIR429	457	0.274505	1.35632	0.00152439	0.684373
GO Biological Process	GO_EMBRYONIC_HEMOPOIESIS	20	0.465573	1.35605	0.121771	0.68313
GO Cellular Component	GO_NEURONAL_CELL_BODY_MEMBRANE	19	0.476142	1.35547	0.112116	0.683483
GO Biological Process	GO_NEGATIVE_REGULATION_OF_NEURAL_PRECURSOR_CELL_PROLIFERATION	20	0.456631	1.3544	0.110915	0.686029
GO Biological Process	GO_CELL_MATURATION	130	0.31794	1.35377	0.0443686	0.686549
GO Molecular Function	GO_SYNTAXIN_1_BINDING	18	0.479321	1.35293	0.122093	0.688118
GO Biological Process	GO_AMEBOIDAL_TYPE_CELL_MIGRATION	150	0.312266	1.35291	0.0249584	0.685948
GO Molecular Function	GO_CALCIUM_ION_TRANSMEMBRANE_TRANSPORTER_ACTIVITY	128	0.317744	1.35184	0.0340136	0.688426
GO Biological Process	GO_NERVE_DEVELOPMENT	68	0.351341	1.35063	0.0565371	0.691582
GO Biological Process	GO_CELLULAR_RESPONSE_TO_INORGANIC_SUBSTANCE	152	0.309687	1.34994	0.0218978	0.692387
GO Molecular Function	GO_HISTONE_LYSINE_N_METHYLTRANSFERASE_ACTIVITY	45	0.383574	1.34961	0.0638686	0.691521
BioCarta pathway	BIOCARTA_RARRXR_PATHWAY	15	0.501509	1.34832	0.112403	0.695021
GO Biological Process	GO_CALCIUM_ION_TRANSPORT	221	0.295264	1.34819	0.0162866	0.693496
GO Biological Process	GO_SKELETAL_MUSCLE_ORGAN_DEVELOPMENT	135	0.315198	1.34787	0.0268456	0.692694
GO Biological Process	GO_REGULATION_OF_RELEASE_OF_SEQUESTERED_CALCIUM_ION_INTO_CYTOSOL_BY_SARCOPLASMIC_RETICULUM	25	0.44346	1.34776	0.0918919	0.690975
GO Biological Process	GO_NEGATIVE_REGULATION_OF_NEUROTRANSMITTER_TRANSPORT	15	0.483567	1.34506	0.120755	0.70104
microRNA motif	GGTAACC_MIR4095P	33	0.409681	1.34489	0.0690846	0.699569
GO Biological Process	GO_WNT_SIGNALING_PATHWAY_CALCIUM_MODULATING_PATHWAY	39	0.392723	1.34449	0.0895238	0.699113
GO Cellular Component	GO_PLASMA_MEMBRANE_RECEPTOR_COMPLEX	175	0.30148	1.34374	0.0261011	0.700262
GO Biological Process	GO_ATP_HYDROLYSIS_COUPLED_TRANSMEMBRANE_TRANSPORT	35	0.397636	1.34368	0.0894737	0.698337
GO Molecular Function	GO_RECEPTOR_SIGNALING_PROTEIN_SERINE_THREONINE_KINASE_ACTIVITY	91	0.33027	1.34367	0.0603908	0.696179
GO Biological Process	GO_POSITIVE_REGULATION_OF_SYNAPTIC_TRANSMISSION	110	0.321759	1.34353	0.0299501	0.694638
GO Biological Process	GO_POSITIVE_REGULATION_OF_RELEASE_OF_SEQUESTERED_CALCIUM_ION_INTO_CYTOSOL	38	0.396458	1.34335	0.118095	0.69324
TF motif	PR_02	135	0.314121	1.34172	0.0394737	0.698358
KEGG pathway	KEGG_NEUROACTIVE_LIGAND_RECEPTOR_INTERACTION	266	0.286128	1.3412	0.00479233	0.698451
GO Biological Process	GO_SENSORY_PERCEPTION_OF_LIGHT_STIMULUS	209	0.292778	1.34119	0.0352941	0.696318
GO Biological Process	GO_NEGATIVE_REGULATION_OF_RESPONSE_TO_EXTERNAL_STIMULUS	272	0.285328	1.33976	0.00479233	0.700599
GO Biological Process	GO_NEGATIVE_REGULATION_OF_HOMEOSTATIC_PROCESS	120	0.31758	1.33937	0.0360656	0.700099
GO Biological Process	GO_ENTEROENDOCRINE_CELL_DIFFERENTIATION	18	0.460092	1.33922	0.12594	0.698577
GO Cellular Component	GO_LAMELLIPODIUM_MEMBRANE	19	0.465882	1.33824	0.120229	0.700884
GO Biological Process	GO_GLUCOCORTICOID_METABOLIC_PROCESS	16	0.487674	1.33795	0.132463	0.699932
GO Biological Process	GO_MONOCARBOXYLIC_ACID_CATABOLIC_PROCESS	93	0.328142	1.3379	0.057041	0.698008
microRNA motif	GCAAGGA_MIR502	68	0.345549	1.33737	0.0686106	0.698299
Reactome pathway	REACTOME_AXON_GUIDANCE	240	0.289491	1.33735	0.0167504	0.696277
TF motif	LBP1_Q6	219	0.291803	1.33725	0.0178862	0.694653
GO Molecular Function	GO_CYCLIN_BINDING	19	0.466965	1.33586	0.110701	0.698626
TF motif	NCX_01	171	0.299944	1.33554	0.0313015	0.697926
GO Biological Process	GO_OSTEOCLAST_DIFFERENTIATION	30	0.411488	1.33524	0.128472	0.697164
GO Biological Process	GO_DETECTION_OF_TEMPERATURE_STIMULUS	17	0.470225	1.33516	0.138577	0.695455
GO Biological Process	GO_OOCYTE_MATURATION	18	0.459406	1.33404	0.104587	0.698483
GO Biological Process	GO_REGULATION_OF_MEMBRANE_LIPID_DISTRIBUTION	36	0.395102	1.33367	0.100559	0.698166
GO Cellular Component	GO_DENDRITE	446	0.268638	1.33072	0.00151976	0.709072
Reactome pathway	REACTOME_OTHER_SEMAPHORIN_INTERACTIONS	15	0.487892	1.33043	0.137681	0.708231
KEGG pathway	KEGG_ALDOSTERONE_REGULATED_SODIUM_REABSORPTION	40	0.38367	1.32954	0.0853659	0.710244
Reactome pathway	REACTOME_SIGNALING_BY_PDGF	116	0.318666	1.32927	0.0457627	0.709449
Reactome pathway	REACTOME_SIGNALING_BY_FGFR	106	0.318577	1.32893	0.0513274	0.708844
GO Biological Process	GO_RESPONSE_TO_FOLIC_ACID	15	0.493743	1.32873	0.148214	0.707701
GO Biological Process	GO_G1_DNA_DAMAGE_CHECKPOINT	73	0.345745	1.32826	0.0585106	0.707728
GO Molecular Function	GO_HYDROLASE_ACTIVITY_HYDROLYZING_O_GLYCOSYL_COMPOUNDS	89	0.328968	1.32803	0.0582011	0.706717
GO Biological Process	GO_POSITIVE_REGULATION_OF_SMALL_GTPASE_MEDIATED_SIGNAL_TRANSDUCTION	39	0.388823	1.32786	0.104129	0.705546
GO Biological Process	GO_ESTABLISHMENT_OF_MITOTIC_SPINDLE_ORIENTATION	20	0.450994	1.3269	0.13594	0.707665
KEGG pathway	KEGG_LYSOSOME	120	0.316803	1.32639	0.0413223	0.707983
GO Biological Process	GO_POSITIVE_REGULATION_OF_CELL_CYCLE_ARREST	84	0.333529	1.32638	0.0735294	0.705991
GO Biological Process	GO_REGULATION_OF_FILOPODIUM_ASSEMBLY	38	0.387111	1.32622	0.101549	0.704632
GO Biological Process	GO_OLIGODENDROCYTE_DIFFERENTIATION	59	0.352651	1.32604	0.0845324	0.703488
GO Biological Process	GO_NEGATIVE_REGULATION_OF_T_CELL_RECEPTOR_SIGNALING_PATHWAY	16	0.490779	1.32575	0.149723	0.702777
GO Biological Process	GO_GLYCOSPHINGOLIPID_BIOSYNTHETIC_PROCESS	25	0.424	1.32565	0.104478	0.701134
GO Molecular Function	GO_TRANSCRIPTIONAL_REPRESSOR_ACTIVITY_RNA_POLYMERASE_II_CORE_PROMOTER_PROXIMAL_REGION_SEQUENCE_SPECIFIC_BINDING	105	0.320399	1.32563	0.0481283	0.699274
Reactome pathway	REACTOME_ABCA_TRANSPORTERS_IN_LIPID_HOMEOSTASIS	17	0.467651	1.32503	0.140927	0.699917
GO Biological Process	GO_POSITIVE_REGULATION_OF_STEROL_TRANSPORT	17	0.471763	1.3247	0.139048	0.699364
Reactome pathway	REACTOME_NA_CL_DEPENDENT_NEUROTRANSMITTER_TRANSPORTERS	17	0.47451	1.32389	0.126538	0.701049
GO Biological Process	GO_EPITHELIAL_CELL_DIFFERENTIATION_INVOLVED_IN_KIDNEY_DEVELOPMENT	23	0.437002	1.3229	0.12987	0.703646
GO Biological Process	GO_REGULATION_OF_MAMMARY_GLAND_EPITHELIAL_CELL_PROLIFERATION	16	0.481637	1.32219	0.135496	0.704727
GO Molecular Function	GO_ACETYLGLUCOSAMINYLTRANSFERASE_ACTIVITY	48	0.368089	1.32211	0.0910781	0.703112
GO Biological Process	GO_REGULATION_OF_DEVELOPMENTAL_PIGMENTATION	16	0.488719	1.32198	0.131673	0.701778
GO Biological Process	GO_PALATE_DEVELOPMENT	85	0.335085	1.32136	0.0744681	0.702499
GO Biological Process	GO_SENSORY_PERCEPTION_OF_PAIN	75	0.338531	1.32133	0.0700326	0.700687
GO Molecular Function	GO_PEPTIDE_RECEPTOR_ACTIVITY	133	0.311472	1.3204	0.0470588	0.702875
GO Cellular Component	GO_APICOLATERAL_PLASMA_MEMBRANE	16	0.486613	1.31994	0.127072	0.70291
microRNA motif	CAGCACT_MIR5123P	155	0.304856	1.31991	0.0308943	0.701109
GO Cellular Component	GO_CELL_BODY	486	0.266134	1.31955	0.00620155	0.700716
GO Molecular Function	GO_CATION_CATION_ANTIPORTER_ACTIVITY	25	0.425382	1.31936	0.106814	0.69973
GO Biological Process	GO_POSTSYNAPTIC_MEMBRANE_ORGANIZATION	25	0.41959	1.31921	0.116576	0.69845
GO Biological Process	GO_REGULATION_OF_MEMBRANE_REPOLARIZATION	30	0.410566	1.31916	0.124777	0.696765
GO Biological Process	GO_VACUOLAR_ACIDIFICATION	15	0.493883	1.31883	0.14311	0.696253
TF motif	E12_Q6	262	0.282683	1.31658	0.0166945	0.70439
GO Molecular Function	GO_LIGAND_GATED_CALCIUM_CHANNEL_ACTIVITY	16	0.479729	1.31654	0.140152	0.702693
GO Biological Process	GO_MEMBRANE_DEPOLARIZATION_DURING_ACTION_POTENTIAL	39	0.378944	1.31639	0.1	0.70151
GO Biological Process	GO_PHOTORECEPTOR_CELL_DIFFERENTIATION	49	0.365307	1.3162	0.0860806	0.700485
GO Molecular Function	GO_ACTIVE_ION_TRANSMEMBRANE_TRANSPORTER_ACTIVITY	169	0.297113	1.31589	0.026534	0.699839
GO Biological Process	GO_GLYCOSYLATION	265	0.279451	1.31533	0.0217391	0.700505
TF motif	PAX3_01	22	0.432471	1.31514	0.107143	0.699519
GO Biological Process	GO_AMINOGLYCAN_METABOLIC_PROCESS	166	0.295827	1.31499	0.0499139	0.698296
microRNA motif	GTGCAAT_MIR25_MIR32_MIR92_MIR363_MIR367	305	0.278838	1.31409	0.0170543	0.700445
GO Biological Process	GO_CRANIAL_NERVE_MORPHOGENESIS	23	0.432527	1.31394	0.118397	0.699181
GO Biological Process	GO_SECONDARY_METABOLITE_BIOSYNTHETIC_PROCESS	20	0.440306	1.31247	0.122222	0.703647
GO Biological Process	GO_REGULATION_OF_SYNAPTIC_TRANSMISSION_GLUTAMATERGIC	50	0.363426	1.3123	0.0790861	0.702519
GO Molecular Function	GO_PASSIVE_TRANSMEMBRANE_TRANSPORTER_ACTIVITY	457	0.266228	1.31224	0.00445104	0.700924
GO Molecular Function	GO_CATION_TRANSPORTING_ATPASE_ACTIVITY	57	0.351902	1.3119	0.0828829	0.700469
GO Biological Process	GO_POSITIVE_REGULATION_OF_CATION_CHANNEL_ACTIVITY	36	0.391977	1.31184	0.112701	0.698954
GO Biological Process	GO_NEGATIVE_REGULATION_OF_CELL_ACTIVATION	153	0.300131	1.31169	0.0409836	0.697841
microRNA motif	CGCTGCT_MIR503	24	0.428474	1.31059	0.139785	0.700825
GO Biological Process	GO_NEGATIVE_REGULATION_OF_GLYCOPROTEIN_METABOLIC_PROCESS	15	0.480946	1.31051	0.116858	0.699376
GO Biological Process	GO_REGULATION_OF_ACTION_POTENTIAL	38	0.378535	1.31004	0.108844	0.699481
GO Cellular Component	GO_VOLTAGE_GATED_CALCIUM_CHANNEL_COMPLEX	40	0.382985	1.30992	0.101562	0.698231
GO Molecular Function	GO_VIRUS_RECEPTOR_ACTIVITY	68	0.338747	1.30982	0.0871795	0.696902
GO Biological Process	GO_NUCLEAR_TRANSCRIBED_MRNA_POLY_A_TAIL_SHORTENING	23	0.426752	1.30943	0.12234	0.696847
GO Biological Process	GO_REGULATION_OF_STEM_CELL_PROLIFERATION	88	0.325394	1.30806	0.0691489	0.701219
GO Molecular Function	GO_ALDEHYDE_DEHYDROGENASE_NAD_ACTIVITY	19	0.449694	1.30695	0.139823	0.704254
GO Biological Process	GO_DIVALENT_INORGANIC_CATION_HOMEOSTASIS	338	0.272978	1.30683	0.0138249	0.703028
GO Molecular Function	GO_SERINE_TYPE_ENDOPEPTIDASE_INHIBITOR_ACTIVITY	91	0.330841	1.3067	0.0590219	0.701851
GO Biological Process	GO_EXTRACELLULAR_STRUCTURE_ORGANIZATION	299	0.276561	1.3062	0.0174881	0.702122
GO Molecular Function	GO_CARGO_RECEPTOR_ACTIVITY	66	0.341638	1.3054	0.0767857	0.703966
GO Biological Process	GO_NEGATIVE_CHEMOTAXIS	39	0.375265	1.30465	0.108772	0.705523
GO Cellular Component	GO_SITE_OF_POLARIZED_GROWTH	149	0.300775	1.303	0.0500864	0.710871
GO Biological Process	GO_POSITIVE_REGULATION_OF_SYNAPTIC_TRANSMISSION_GLUTAMATERGIC	18	0.463891	1.30298	0.134981	0.709217
GO Biological Process	GO_POSITIVE_REGULATION_OF_CALCIUM_ION_TRANSPORT_INTO_CYTOSOL	50	0.362273	1.30297	0.117541	0.707484
GO Molecular Function	GO_MONOVALENT_INORGANIC_CATION_TRANSMEMBRANE_TRANSPORTER_ACTIVITY	357	0.26992	1.30274	0.00907716	0.706757
Reactome pathway	REACTOME_FGFR_LIGAND_BINDING_AND_ACTIVATION	22	0.442106	1.30233	0.149013	0.706779
GO Biological Process	GO_APPENDAGE_DEVELOPMENT	168	0.294617	1.30145	0.0485437	0.708979
GO Biological Process	GO_SIGNAL_PEPTIDE_PROCESSING	22	0.439022	1.30132	0.125	0.70784
GO Cellular Component	GO_NEURON_PROJECTION_TERMINUS	128	0.304817	1.30112	0.0649573	0.70691
GO Biological Process	GO_PROTEIN_N_LINKED_GLYCOSYLATION	75	0.331609	1.3001	0.0650264	0.709637
GO Biological Process	GO_IONOTROPIC_GLUTAMATE_RECEPTOR_SIGNALING_PATHWAY	24	0.429233	1.29973	0.13924	0.709521
Reactome pathway	REACTOME_REGULATORY_RNA_PATHWAYS	25	0.422097	1.29965	0.117021	0.708154
GO Biological Process	GO_REGULATION_OF_CATION_CHANNEL_ACTIVITY	86	0.330785	1.29952	0.0775717	0.706965
GO Biological Process	GO_VENTRAL_SPINAL_CORD_INTERNEURON_DIFFERENTIATION	17	0.472876	1.29946	0.158879	0.705518
microRNA motif	ATCTTGC_MIR31	76	0.333448	1.29886	0.0907441	0.706345
GO Biological Process	GO_PLASMA_MEMBRANE_FUSION	26	0.420927	1.29823	0.143573	0.707267
microRNA motif	ATACTGT_MIR144	196	0.287955	1.29815	0.0299501	0.705886
GO Biological Process	GO_POSITIVE_REGULATION_OF_INSULIN_SECRETION	63	0.336874	1.29808	0.0974359	0.704484
GO Biological Process	GO_RHYTHMIC_BEHAVIOR	18	0.459399	1.29808	0.142586	0.702818
GO Biological Process	GO_REGULATION_OF_CHOLESTEROL_METABOLIC_PROCESS	22	0.427896	1.2979	0.136937	0.701951
GO Molecular Function	GO_O_ACYLTRANSFERASE_ACTIVITY	47	0.360824	1.29722	0.0930626	0.703168
GO Cellular Component	GO_COMPLEX_OF_COLLAGEN_TRIMERS	23	0.430326	1.29701	0.159633	0.70229
GO Biological Process	GO_SPHINGOLIPID_METABOLIC_PROCESS	136	0.300593	1.29678	0.0522152	0.701545
GO Biological Process	GO_EPITHELIAL_CELL_MATURATION	15	0.483718	1.29661	0.163188	0.70067
GO Biological Process	GO_SPERM_CAPACITATION	18	0.465251	1.29543	0.146026	0.70414
GO Biological Process	GO_THYMIC_T_CELL_SELECTION	19	0.449086	1.29475	0.149648	0.705384
TF motif	E47_01	251	0.276452	1.29323	0.0419355	0.710407
TF motif	SP1_Q2_01	242	0.279888	1.29301	0.0349206	0.70972
GO Molecular Function	GO_DIOXYGENASE_ACTIVITY	86	0.323448	1.2921	0.0839161	0.711987
GO Molecular Function	GO_DEMETHYLASE_ACTIVITY	34	0.389269	1.29177	0.136445	0.711726
GO Molecular Function	GO_ATPASE_ACTIVITY_COUPLED_TO_MOVEMENT_OF_SUBSTANCES	119	0.305527	1.29094	0.0668954	0.71385
GO Biological Process	GO_REGULATION_OF_CARDIAC_MUSCLE_CELL_ACTION_POTENTIAL	19	0.445288	1.29088	0.144928	0.712434
microRNA motif	ATGTTTC_MIR494	160	0.291761	1.29062	0.0532258	0.711961
Reactome pathway	REACTOME_HS_GAG_BIOSYNTHESIS	30	0.407364	1.29056	0.133568	0.710621
GO Biological Process	GO_NEGATIVE_REGULATION_OF_REACTIVE_OXYGEN_SPECIES_METABOLIC_PROCESS	42	0.368315	1.29055	0.0956679	0.708986
microRNA motif	AAGCACA_MIR218	393	0.267286	1.29033	0.0174603	0.708378
GO Biological Process	GO_REGULATION_OF_TOLL_LIKE_RECEPTOR_4_SIGNALING_PATHWAY	15	0.473247	1.28946	0.133333	0.71059
GO Biological Process	GO_SUPEROXIDE_METABOLIC_PROCESS	32	0.397628	1.28855	0.126812	0.712906
GO Biological Process	GO_BICARBONATE_TRANSPORT	44	0.367875	1.28654	0.114603	0.720161
GO Biological Process	GO_POSITIVE_REGULATION_OF_AUTOPHAGY	75	0.331216	1.28608	0.0824373	0.720556
GO Biological Process	GO_REGULATION_OF_SMOOTH_MUSCLE_CELL_DIFFERENTIATION	20	0.437872	1.28538	0.140316	0.721966
TF motif	AREB6_01	269	0.275044	1.28518	0.0354938	0.72125
GO Biological Process	GO_CYTOSOLIC_CALCIUM_ION_TRANSPORT	53	0.349748	1.28516	0.101449	0.719707
GO Biological Process	GO_HETEROTYPIC_CELL_CELL_ADHESION	27	0.412523	1.2847	0.137931	0.719992
GO Biological Process	GO_HYDROGEN_TRANSPORT	133	0.302267	1.2844	0.0668954	0.719639
GO Molecular Function	GO_LYSINE_N_METHYLTRANSFERASE_ACTIVITY	57	0.344945	1.2843	0.108808	0.718474
GO Biological Process	GO_CAMERA_TYPE_EYE_MORPHOGENESIS	101	0.315624	1.28351	0.0693739	0.720453
GO Biological Process	GO_MUSCLE_CONTRACTION	232	0.278792	1.28297	0.0333863	0.721265
GO Biological Process	GO_REGULATION_OF_CARDIAC_MUSCLE_CONTRACTION_BY_CALCIUM_ION_SIGNALING	23	0.425237	1.28212	0.156827	0.72353
GO Cellular Component	GO_TRANS_GOLGI_NETWORK_TRANSPORT_VESICLE	27	0.401275	1.28178	0.132007	0.723384
GO Biological Process	GO_EYE_PHOTORECEPTOR_CELL_DEVELOPMENT	30	0.408364	1.28173	0.142045	0.722018
GO Molecular Function	GO_PROTEIN_KINASE_A_CATALYTIC_SUBUNIT_BINDING	15	0.476561	1.28155	0.162313	0.721166
GO Biological Process	GO_ACTIVATION_OF_GTPASE_ACTIVITY	70	0.328603	1.28127	0.0812183	0.72075
GO Biological Process	GO_REGULATION_OF_PROTEIN_KINASE_A_SIGNALING	17	0.46024	1.28126	0.147217	0.719203
microRNA motif	ACCAATC_MIR509	47	0.355809	1.28124	0.111927	0.717701
microRNA motif	TGCACTT_MIR519C_MIR519B_MIR519A	445	0.260288	1.28104	0.0155039	0.71706
TF motif	AREB6_03	257	0.274917	1.28099	0.0357698	0.715713
KEGG pathway	KEGG_ABC_TRANSPORTERS	44	0.3685	1.2805	0.115523	0.716456
GO Biological Process	GO_NEGATIVE_REGULATION_OF_PROTEIN_POLYMERIZATION	55	0.346576	1.28012	0.117647	0.716527
GO Cellular Component	GO_INTERCALATED_DISC	51	0.350947	1.27932	0.116118	0.718294
GO Biological Process	GO_MALE_GENITALIA_DEVELOPMENT	21	0.427879	1.27853	0.163188	0.720262
Reactome pathway	REACTOME_L1CAM_INTERACTIONS	82	0.321074	1.27844	0.0941781	0.719068
GO Molecular Function	GO_NITRIC_OXIDE_SYNTHASE_BINDING	18	0.453871	1.27835	0.175532	0.717886
GO Biological Process	GO_REGULATION_OF_SMALL_GTPASE_MEDIATED_SIGNAL_TRANSDUCTION	274	0.273115	1.27803	0.0306452	0.717678
GO Biological Process	GO_POSITIVE_REGULATION_OF_NEURON_DIFFERENTIATION	304	0.269951	1.2778	0.0214067	0.7171
GO Molecular Function	GO_DIVALENT_INORGANIC_CATION_TRANSMEMBRANE_TRANSPORTER_ACTIVITY	167	0.290655	1.27766	0.0487395	0.716189
TF motif	VDR_Q6	263	0.274348	1.27714	0.0293638	0.716984
Reactome pathway	REACTOME_SIGNALING_BY_ERBB4	84	0.323232	1.27708	0.0974265	0.715673
microRNA motif	GCAAAAA_MIR129	180	0.286483	1.27706	0.0521472	0.714247
Reactome pathway	REACTOME_GLYCOSAMINOGLYCAN_METABOLISM	108	0.310011	1.27685	0.076175	0.713617
GO Biological Process	GO_LAMELLIPODIUM_ORGANIZATION	36	0.380828	1.2761	0.156863	0.715386
GO Biological Process	GO_ENDOCHONDRAL_BONE_MORPHOGENESIS	44	0.367047	1.27553	0.128472	0.716228
GO Biological Process	GO_REGULATION_OF_CELL_CYCLE_ARREST	107	0.307357	1.2752	0.0846561	0.716108
GO Biological Process	GO_SIGNAL_TRANSDUCTION_BY_P53_CLASS_MEDIATOR	125	0.301482	1.27487	0.0663176	0.715963
GO Biological Process	GO_MULTICELLULAR_ORGANISMAL_RESPONSE_TO_STRESS	68	0.333259	1.27357	0.0996503	0.720077
GO Biological Process	GO_DIVALENT_INORGANIC_CATION_TRANSPORT	266	0.272796	1.27303	0.0371517	0.72097
Reactome pathway	REACTOME_GLUTAMATE_NEUROTRANSMITTER_RELEASE_CYCLE	15	0.463311	1.27275	0.155819	0.720727
GO Molecular Function	GO_PROTEIN_KINASE_A_BINDING	42	0.36974	1.27145	0.132353	0.725032
GO Biological Process	GO_NEURON_MIGRATION	110	0.308069	1.27143	0.0827703	0.723602
GO Biological Process	GO_POSITIVE_REGULATION_OF_CELL_PROJECTION_ORGANIZATION	300	0.270039	1.27119	0.0227273	0.723043
GO Biological Process	GO_REGULATION_OF_CALCIUM_ION_TRANSPORT	204	0.280473	1.27114	0.046549	0.721737
GO Biological Process	GO_MYOTUBE_CELL_DEVELOPMENT	29	0.405316	1.27064	0.155039	0.722386
GO Cellular Component	GO_CELL_CELL_CONTACT_ZONE	64	0.335951	1.27042	0.106383	0.721817
GO Molecular Function	GO_SH2_DOMAIN_BINDING	29	0.394722	1.2697	0.132007	0.72344
GO Biological Process	GO_RESPONSE_TO_ETHANOL	134	0.294978	1.26861	0.0730519	0.726575
GO Molecular Function	GO_SOLUTE_PROTON_ANTIPORTER_ACTIVITY	19	0.435068	1.26849	0.159926	0.725668
GO Molecular Function	GO_PHOSPHATIDYLINOSITOL_3_KINASE_BINDING	30	0.39376	1.26825	0.13806	0.72516
Reactome pathway	REACTOME_SIGNALING_BY_EGFR_IN_CANCER	103	0.308046	1.26821	0.0750436	0.723843
GO Biological Process	GO_POSITIVE_REGULATION_OF_CALCIUM_ION_TRANSMEMBRANE_TRANSPORT	57	0.344591	1.2682	0.12825	0.722388
microRNA motif	GGGACCA_MIR133A_MIR133B	196	0.279834	1.26819	0.0702341	0.720919
GO Biological Process	GO_NEGATIVE_REGULATION_OF_REGULATED_SECRETORY_PATHWAY	20	0.433411	1.26695	0.153137	0.724791
TF motif	FOXJ2_02	236	0.274297	1.26689	0.0525478	0.723584
KEGG pathway	KEGG_LYSINE_DEGRADATION	44	0.363162	1.26544	0.139493	0.728324
GO Molecular Function	GO_SCAVENGER_RECEPTOR_ACTIVITY	45	0.361694	1.26517	0.128857	0.728057
Reactome pathway	REACTOME_BILE_ACID_AND_BILE_SALT_METABOLISM	26	0.407115	1.26398	0.138837	0.731759
GO Biological Process	GO_MONOVALENT_INORGANIC_CATION_TRANSPORT	425	0.258057	1.26396	0.0171073	0.730341
GO Biological Process	GO_REGULATION_OF_RESPONSE_TO_REACTIVE_OXYGEN_SPECIES	34	0.379074	1.26388	0.161634	0.729204
GO Biological Process	GO_ANTERIOR_POSTERIOR_AXIS_SPECIFICATION	47	0.348312	1.26369	0.117754	0.728564
GO Biological Process	GO_NEGATIVE_REGULATION_OF_CELL_CYCLE_G1_S_PHASE_TRANSITION	98	0.31305	1.26356	0.0929054	0.727626
GO Biological Process	GO_SMALL_MOLECULE_CATABOLIC_PROCESS	320	0.264831	1.26328	0.0322061	0.727367
GO Biological Process	GO_DEFINITIVE_HEMOPOIESIS	17	0.450106	1.26317	0.165775	0.726367
microRNA motif	CTTTGCA_MIR527	234	0.273834	1.26299	0.0275081	0.72573
GO Biological Process	GO_EMBRYONIC_FORELIMB_MORPHOGENESIS	32	0.383261	1.26251	0.146067	0.726415
GO Biological Process	GO_REGULATION_OF_CARDIAC_MUSCLE_CONTRACTION_BY_REGULATION_OF_THE_RELEASE_OF_SEQUESTERED_CALCIUM_ION	19	0.443453	1.26232	0.184557	0.725814
GO Biological Process	GO_ENDOCYTOSIS	489	0.255768	1.26189	0.013373	0.726206
GO Molecular Function	GO_OXIDOREDUCTASE_ACTIVITY_ACTING_ON_PAIRED_DONORS_WITH_INCORPORATION_OR_REDUCTION_OF_MOLECULAR_OXYGEN	150	0.290202	1.26123	0.0671256	0.727736
TF motif	AP4_01	257	0.270523	1.2612	0.0497592	0.726385
GO Biological Process	GO_REGULATION_OF_ACTIVIN_RECEPTOR_SIGNALING_PATHWAY	24	0.410334	1.26103	0.158082	0.725739
GO Molecular Function	GO_STEROID_HYDROXYLASE_ACTIVITY	30	0.390447	1.26098	0.129151	0.724467
GO Biological Process	GO_NEGATIVE_REGULATION_OF_LEUKOCYTE_MIGRATION	31	0.389153	1.26024	0.144112	0.726235
GO Biological Process	GO_MULTICELLULAR_ORGANISM_METABOLIC_PROCESS	92	0.310129	1.26006	0.0782609	0.725581
GO Biological Process	GO_CELLULAR_GLUCOSE_HOMEOSTASIS	75	0.322054	1.26001	0.120354	0.724372
GO Molecular Function	GO_SYMPORTER_ACTIVITY	142	0.291133	1.25894	0.0812183	0.727595
GO Biological Process	GO_RECEPTOR_CLUSTERING	41	0.368004	1.25815	0.138489	0.729738
GO Biological Process	GO_REGULATION_OF_RESPONSE_TO_FOOD	19	0.439523	1.25811	0.163188	0.728466
GO Biological Process	GO_AXON_EXTENSION	37	0.372168	1.25782	0.157706	0.728271
Reactome pathway	REACTOME_ABC_FAMILY_PROTEINS_MEDIATED_TRANSPORT	33	0.386641	1.25775	0.173745	0.727159
TF motif	CCTNTMAGA_UNKNOWN	143	0.29255	1.2577	0.0743243	0.725924
GO Biological Process	GO_REGULATION_OF_PHOSPHOLIPID_METABOLIC_PROCESS	60	0.331657	1.25748	0.111504	0.725415
GO Biological Process	GO_PANCREAS_DEVELOPMENT	71	0.326725	1.25732	0.114963	0.724803
GO Biological Process	GO_MONOVALENT_INORGANIC_CATION_HOMEOSTASIS	121	0.294298	1.25731	0.093178	0.723415
GO Biological Process	GO_REGULATION_OF_VASODILATION	48	0.351276	1.25709	0.123845	0.722965
GO Biological Process	GO_RETINA_MORPHOGENESIS_IN_CAMERA_TYPE_EYE	45	0.360277	1.25644	0.138596	0.724351
GO Molecular Function	GO_HISTONE_METHYLTRANSFERASE_ACTIVITY	58	0.331408	1.25642	0.123693	0.723096
microRNA motif	GAGCCTG_MIR484	105	0.303007	1.25629	0.0934256	0.722195
GO Biological Process	GO_NEURAL_RETINA_DEVELOPMENT	50	0.348818	1.25611	0.130996	0.721596
GO Cellular Component	GO_MICROTUBULE_PLUS_END	17	0.438182	1.25592	0.166667	0.720989
GO Biological Process	GO_HYDROGEN_ION_TRANSMEMBRANE_TRANSPORT	101	0.305806	1.25592	0.0907441	0.719617
Reactome pathway	REACTOME_REGULATION_OF_KIT_SIGNALING	16	0.462924	1.25587	0.197628	0.718464
Reactome pathway	REACTOME_PLATELET_CALCIUM_HOMEOSTASIS	16	0.461883	1.25576	0.180657	0.717547
GO Biological Process	GO_REGULATION_OF_T_CELL_MIGRATION	24	0.412341	1.25519	0.178967	0.718666
GO Biological Process	GO_ENDODERMAL_CELL_DIFFERENTIATION	40	0.366321	1.25512	0.151142	0.717605
GO Biological Process	GO_ADULT_LOCOMOTORY_BEHAVIOR	79	0.323375	1.25437	0.116402	0.719541
GO Molecular Function	GO_STEROL_TRANSPORTER_ACTIVITY	18	0.442943	1.25293	0.185529	0.724202
GO Molecular Function	GO_CHEMOATTRACTANT_ACTIVITY	23	0.408646	1.25157	0.180934	0.728573
TF motif	CDX2_Q5	249	0.268247	1.25141	0.0350877	0.727864
GO Biological Process	GO_GLYCOPROTEIN_METABOLIC_PROCESS	351	0.25935	1.2513	0.0242424	0.726966
GO Biological Process	GO_CERAMIDE_BIOSYNTHETIC_PROCESS	41	0.355348	1.25098	0.139576	0.726937
TF motif	MYOD_Q6	242	0.273498	1.25083	0.0537459	0.726219
GO Biological Process	GO_RIBONUCLEOTIDE_CATABOLIC_PROCESS	28	0.390086	1.25049	0.154717	0.726353
microRNA motif	AAGCACT_MIR520F	238	0.270886	1.25043	0.0632911	0.725237
GO Molecular Function	GO_ANION_CATION_SYMPORTER_ACTIVITY	53	0.343416	1.25025	0.14587	0.724646
GO Biological Process	GO_POSITIVE_REGULATION_OF_B_CELL_PROLIFERATION	37	0.363511	1.25004	0.141561	0.724212
GO Biological Process	GO_REGULATION_OF_RAS_PROTEIN_SIGNAL_TRANSDUCTION	183	0.279715	1.24955	0.0626003	0.724888
GO Biological Process	GO_DEVELOPMENTAL_MATURATION	192	0.279364	1.24916	0.0581395	0.725313
Reactome pathway	REACTOME_PRE_NOTCH_TRANSCRIPTION_AND_TRANSLATION	27	0.388684	1.24863	0.163227	0.726254
microRNA motif	AGCACTT_MIR93_MIR302A_MIR302B_MIR302C_MIR302D_MIR372_MIR373_MIR520E_MIR520A_MIR526B_MIR520B_MIR520C_MIR520D	343	0.26073	1.24862	0.0350877	0.724939
microRNA motif	TTGCACT_MIR130A_MIR301_MIR130B	400	0.254522	1.24814	0.0262751	0.725645
Reactome pathway	REACTOME_METABOLISM_OF_STEROID_HORMONES_AND_VITAMINS_A_AND_D	34	0.37496	1.24807	0.164794	0.724625
GO Biological Process	GO_GOLGI_TO_PLASMA_MEMBRANE_PROTEIN_TRANSPORT	26	0.403945	1.24805	0.144981	0.723414
GO Molecular Function	GO_TRANSCRIPTIONAL_REPRESSOR_ACTIVITY_RNA_POLYMERASE_II_TRANSCRIPTION_REGULATORY_REGION_SEQUENCE_SPECIFIC_BINDING	167	0.280496	1.24796	0.0625	0.722455
GO Biological Process	GO_REGULATION_OF_REPRODUCTIVE_PROCESS	129	0.292851	1.2478	0.106136	0.72181
TF motif	CDC5_01	247	0.269656	1.24772	0.0526316	0.72084
GO Biological Process	GO_POSITIVE_REGULATION_OF_CATION_TRANSMEMBRANE_TRANSPORT	95	0.305193	1.24753	0.119089	0.720347
microRNA motif	ACACTAC_MIR1423P	127	0.29472	1.24703	0.0871795	0.721233
GO Molecular Function	GO_NEUROPILIN_BINDING	15	0.46484	1.24683	0.19084	0.7208
microRNA motif	GGCAGCT_MIR22	230	0.27208	1.24681	0.0698413	0.719608
GO Biological Process	GO_GLANDULAR_EPITHELIAL_CELL_DEVELOPMENT	17	0.455107	1.2462	0.193609	0.72112
Reactome pathway	REACTOME_DAG_AND_IP3_SIGNALING	31	0.376977	1.24567	0.15233	0.721981
GO Biological Process	GO_REGULATION_OF_ESTABLISHMENT_OR_MAINTENANCE_OF_CELL_POLARITY	22	0.412838	1.24536	0.191176	0.722014
GO Biological Process	GO_EMBRYONIC_HINDLIMB_MORPHOGENESIS	29	0.378884	1.24509	0.175472	0.721852
GO Biological Process	GO_REGULATION_OF_PLATELET_AGGREGATION	17	0.442413	1.24501	0.187146	0.720939
microRNA motif	CTGAGCC_MIR24	228	0.269483	1.24442	0.0601266	0.722158
GO Biological Process	GO_REGULATION_OF_HISTONE_DEACETYLATION	23	0.409104	1.24442	0.199234	0.720871
Reactome pathway	REACTOME_COSTIMULATION_BY_THE_CD28_FAMILY	60	0.334666	1.24425	0.11943	0.720276
GO Biological Process	GO_NEGATIVE_REGULATION_OF_LOCOMOTION	258	0.266863	1.244	0.0609555	0.720097
TF motif	OCT1_02	209	0.274148	1.24363	0.0686275	0.720346
GO Molecular Function	GO_3_5_CYCLIC_AMP_PHOSPHODIESTERASE_ACTIVITY	15	0.466259	1.24313	0.215867	0.721156
GO Biological Process	GO_FEMALE_GENITALIA_DEVELOPMENT	16	0.457639	1.24311	0.190893	0.719974
TF motif	AHRARNT_01	139	0.292229	1.24262	0.0709343	0.720765
GO Biological Process	GO_REGULATION_OF_PEPTIDE_SECRETION	206	0.275136	1.24246	0.0532446	0.720252
GO Biological Process	GO_PORPHYRIN_CONTAINING_COMPOUND_METABOLIC_PROCESS	36	0.36309	1.24237	0.150459	0.719347
GO Cellular Component	GO_MICROTUBULE_END	22	0.412693	1.24228	0.164557	0.718478
GO Biological Process	GO_NEGATIVE_REGULATION_OF_NUCLEOSIDE_METABOLIC_PROCESS	19	0.435453	1.24156	0.194286	0.720487
GO Molecular Function	GO_STEROID_BINDING	90	0.30555	1.24113	0.10087	0.721036
TF motif	ZIC3_01	253	0.267729	1.24092	0.0402477	0.720669
GO Biological Process	GO_ANTERIOR_POSTERIOR_PATTERN_SPECIFICATION	193	0.274501	1.24083	0.0750436	0.719784
GO Molecular Function	GO_INORGANIC_ANION_TRANSMEMBRANE_TRANSPORTER_ACTIVITY	130	0.28923	1.24047	0.0918728	0.720023
GO Biological Process	GO_PIGMENT_GRANULE_ORGANIZATION	24	0.406447	1.24012	0.183636	0.720121
GO Biological Process	GO_NEGATIVE_REGULATION_OF_DEFENSE_RESPONSE	142	0.288524	1.23985	0.0916808	0.719976
Reactome pathway	REACTOME_SPHINGOLIPID_METABOLISM	66	0.322799	1.23953	0.125468	0.720016
GO Cellular Component	GO_MOTILE_CILIUM	109	0.296494	1.23944	0.0901503	0.719139
GO Biological Process	GO_CERAMIDE_METABOLIC_PROCESS	71	0.321532	1.23906	0.125664	0.719478
GO Biological Process	GO_REGULATION_OF_MYELOID_CELL_APOPTOTIC_PROCESS	24	0.405579	1.23891	0.183601	0.718861
GO Molecular Function	GO_ACID_AMINO_ACID_LIGASE_ACTIVITY	21	0.409216	1.23881	0.177007	0.71806
GO Molecular Function	GO_ACYL_COA_DEHYDROGENASE_ACTIVITY	16	0.449937	1.23874	0.203008	0.717119
Hallmark	HALLMARK_APICAL_JUNCTION	199	0.276229	1.23861	0.0833333	0.716421
GO Biological Process	GO_REPLACEMENT_OSSIFICATION	25	0.404452	1.23817	0.166375	0.71699
GO Biological Process	GO_REGULATION_OF_PH	89	0.307435	1.23727	0.113559	0.71965
GO Biological Process	GO_CELLULAR_SENESCENCE	30	0.378906	1.23718	0.165455	0.718842
GO Cellular Component	GO_RECYCLING_ENDOSOME_MEMBRANE	41	0.356498	1.23708	0.1527	0.718092
GO Biological Process	GO_MAINTENANCE_OF_GASTROINTESTINAL_EPITHELIUM	15	0.455568	1.23631	0.189286	0.72023
KEGG pathway	KEGG_FOCAL_ADHESION	196	0.274618	1.23626	0.0629921	0.719235
GO Biological Process	GO_RESPONSE_TO_DIETARY_EXCESS	21	0.421091	1.23608	0.197441	0.718733
GO Biological Process	GO_NEGATIVE_REGULATION_OF_LYASE_ACTIVITY	26	0.391248	1.23601	0.175182	0.717836
GO Molecular Function	GO_PHOSPHATIDYLINOSITOL_PHOSPHATE_KINASE_ACTIVITY	15	0.468089	1.23585	0.193669	0.717317
GO Biological Process	GO_POSITIVE_REGULATION_OF_LIPID_TRANSPORT	51	0.341459	1.23527	0.161597	0.71859
GO Biological Process	GO_NEUROMUSCULAR_PROCESS_CONTROLLING_BALANCE	51	0.338832	1.23499	0.142599	0.718515
TF motif	AP3_Q6	243	0.26858	1.23453	0.0565149	0.719218
Reactome pathway	REACTOME_SIGNALING_BY_ERBB2	95	0.300799	1.23446	0.116608	0.718335
GO Biological Process	GO_DEVELOPMENTAL_GROWTH_INVOLVED_IN_MORPHOGENESIS	103	0.299207	1.2344	0.117949	0.717371
TF motif	NFAT_Q6	241	0.266675	1.23436	0.0646688	0.71634
GO Molecular Function	GO_ANION_TRANSMEMBRANE_TRANSPORTER_ACTIVITY	293	0.260734	1.23401	0.0522152	0.71661
microRNA motif	TTTTGAG_MIR373	220	0.26856	1.2334	0.0624	0.717934
GO Biological Process	GO_REGULATION_OF_CILIUM_ASSEMBLY	50	0.346797	1.23337	0.154265	0.716854
GO Biological Process	GO_CALCIUM_ION_IMPORT	65	0.32423	1.23259	0.128801	0.718889
GO Biological Process	GO_SECOND_MESSENGER_MEDIATED_SIGNALING	155	0.279245	1.23243	0.0887772	0.718364
GO Biological Process	GO_REGULATION_OF_LIPID_STORAGE	40	0.357143	1.2318	0.143885	0.719783
GO Cellular Component	GO_FILOPODIUM	93	0.304553	1.2315	0.10453	0.719808
GO Cellular Component	GO_TRANSPORTER_COMPLEX	320	0.259494	1.23148	0.0497667	0.71871
Reactome pathway	REACTOME_CYTOCHROME_P450_ARRANGED_BY_SUBSTRATE_TYPE	48	0.342898	1.23044	0.140794	0.721815
TF motif	EVI1_02	131	0.288527	1.22968	0.0841924	0.723832
GO Biological Process	GO_REGULATION_OF_AXONOGENESIS	167	0.279349	1.22946	0.0826307	0.723595
GO Molecular Function	GO_POTASSIUM_ION_BINDING	15	0.459226	1.22881	0.202247	0.72515
GO Biological Process	GO_GLIAL_CELL_DIFFERENTIATION	134	0.28447	1.22875	0.0932643	0.724235
GO Biological Process	GO_CELLULAR_RESPONSE_TO_INSULIN_STIMULUS	144	0.283358	1.22797	0.116667	0.726283
GO Biological Process	GO_REGULATION_OF_CGMP_BIOSYNTHETIC_PROCESS	21	0.410025	1.22711	0.196751	0.728846
GO Biological Process	GO_BRANCHING_INVOLVED_IN_MAMMARY_GLAND_DUCT_MORPHOGENESIS	19	0.418655	1.22703	0.184557	0.72798
GO Biological Process	GO_RESPONSE_TO_METAL_ION	328	0.257097	1.22691	0.0597015	0.727381
GO Biological Process	GO_NEGATIVE_REGULATION_OF_PEPTIDE_SECRETION	49	0.344468	1.22649	0.175943	0.727972
TF motif	RTTTNNNYTGGM_UNKNOWN	64	0.323807	1.22637	0.148479	0.727302
Reactome pathway	REACTOME_REGULATION_OF_INSULIN_SECRETION_BY_GLUCAGON_LIKE_PEPTIDE1	41	0.351371	1.22627	0.172348	0.726512
microRNA motif	TATTATA_MIR374	280	0.257481	1.22626	0.0563166	0.7254
Reactome pathway	REACTOME_PEPTIDE_LIGAND_BINDING_RECEPTORS	182	0.273019	1.22585	0.085	0.725906
microRNA motif	CACCAGC_MIR138	224	0.267367	1.2256	0.0604575	0.725739
GO Biological Process	GO_PHOTORECEPTOR_CELL_DEVELOPMENT	38	0.362768	1.22555	0.178571	0.724798
GO Biological Process	GO_REGULATION_OF_CELLULAR_EXTRAVASATION	22	0.407432	1.22547	0.186292	0.723925
GO Biological Process	GO_LIPID_OXIDATION	67	0.326698	1.2251	0.153704	0.724375
Reactome pathway	REACTOME_TRANSPORT_OF_GLUCOSE_AND_OTHER_SUGARS_BILE_SALTS_AND_ORGANIC_ACIDS_METAL_IONS_AND_AMINE_COMPOUNDS	89	0.307647	1.22504	0.133898	0.72346
GO Biological Process	GO_PROTEIN_K48_LINKED_DEUBIQUITINATION	19	0.419157	1.22493	0.21831	0.722847
TF motif	FOXO4_01	240	0.266139	1.22464	0.0740158	0.72293
GO Biological Process	GO_NEGATIVE_REGULATION_OF_CELL_ADHESION	219	0.26898	1.22443	0.0882353	0.722694
GO Biological Process	GO_NEURAL_CREST_CELL_DIFFERENTIATION	75	0.311311	1.22433	0.142096	0.721939
GO Biological Process	GO_REGULATION_OF_PEPTIDE_TRANSPORT	252	0.259659	1.22417	0.052901	0.721475
Reactome pathway	REACTOME_RAP1_SIGNALLING	16	0.44403	1.2239	0.214689	0.721413
GO Cellular Component	GO_AXON	412	0.249858	1.22378	0.0382848	0.7208
GO Molecular Function	GO_TETRAPYRROLE_BINDING	129	0.286385	1.22326	0.105	0.721779
GO Cellular Component	GO_SPERM_PRINCIPAL_PIECE	17	0.437134	1.22273	0.215827	0.722948
GO Biological Process	GO_LEARNING	131	0.289875	1.22256	0.0925325	0.722517
GO Cellular Component	GO_M_BAND	21	0.41065	1.22245	0.208696	0.721835
GO Biological Process	GO_LAMELLIPODIUM_ASSEMBLY	30	0.381375	1.22234	0.189338	0.721165
GO Biological Process	GO_SYNCYTIUM_FORMATION	27	0.385835	1.22232	0.170557	0.720138
TF motif	GATA1_04	237	0.264137	1.22227	0.0657051	0.719218
GO Biological Process	GO_ASSOCIATIVE_LEARNING	73	0.319563	1.2221	0.137083	0.718779
TF motif	CDP_02	107	0.295946	1.22129	0.116118	0.721047
microRNA motif	ACACTGG_MIR199A_MIR199B	156	0.279201	1.2212	0.0904348	0.720311
GO Molecular Function	GO_SERINE_TYPE_EXOPEPTIDASE_ACTIVITY	18	0.432686	1.22101	0.207364	0.719901
GO Biological Process	GO_ACTIVATION_OF_PROTEIN_KINASE_B_ACTIVITY	21	0.410979	1.22091	0.199241	0.719203
GO Biological Process	GO_CRANIAL_NERVE_DEVELOPMENT	43	0.343504	1.22084	0.155235	0.718394
GO Biological Process	GO_TOR_SIGNALING	16	0.448552	1.22063	0.220149	0.718144
GO Molecular Function	GO_CYTOSKELETAL_ADAPTOR_ACTIVITY	16	0.436725	1.22006	0.225806	0.719436
GO Biological Process	GO_PEPTIDYL_LYSINE_TRIMETHYLATION	25	0.389355	1.21996	0.204545	0.718734
GO Cellular Component	GO_MICROBODY_MEMBRANE	57	0.328592	1.21928	0.153285	0.720476
microRNA motif	ACCAAAG_MIR9	493	0.243632	1.21899	0.0290076	0.720443
BioCarta pathway	BIOCARTA_GATA3_PATHWAY	16	0.442821	1.21843	0.209139	0.721619
GO Biological Process	GO_CHLORIDE_TRANSPORT	99	0.296691	1.21841	0.125	0.720593
GO Biological Process	GO_MITOTIC_DNA_INTEGRITY_CHECKPOINT	100	0.292657	1.21836	0.122124	0.719666
Reactome pathway	REACTOME_NEUROTRANSMITTER_RECEPTOR_BINDING_AND_DOWNSTREAM_TRANSMISSION_IN_THE_POSTSYNAPTIC_CELL	132	0.285218	1.21822	0.108734	0.71914
GO Biological Process	GO_NEURON_MATURATION	30	0.374771	1.2182	0.199269	0.718159
GO Molecular Function	GO_RETINOID_X_RECEPTOR_BINDING	17	0.440936	1.21799	0.20442	0.717963
GO Molecular Function	GO_OMEGA_PEPTIDASE_ACTIVITY	16	0.443322	1.21781	0.22549	0.717551
GO Cellular Component	GO_RECYCLING_ENDOSOME	127	0.287661	1.21759	0.114983	0.717348
GO Molecular Function	GO_HISTONE_DEMETHYLASE_ACTIVITY	26	0.390666	1.21706	0.175373	0.718367
GO Biological Process	GO_LIPID_HOMEOSTASIS	103	0.299125	1.21699	0.130199	0.717602
GO Biological Process	GO_REGULATION_OF_NEURON_MIGRATION	29	0.380122	1.21649	0.206379	0.718582
Reactome pathway	REACTOME_DOWNSTREAM_SIGNAL_TRANSDUCTION	89	0.301252	1.2162	0.124585	0.718641
GO Biological Process	GO_REGULATION_OF_MAST_CELL_ACTIVATION	37	0.3525	1.21549	0.175725	0.720478
GO Biological Process	GO_MEMBRANE_LIPID_METABOLIC_PROCESS	181	0.272002	1.21498	0.103506	0.721467
GO Biological Process	GO_ENDOCRINE_PANCREAS_DEVELOPMENT	39	0.354036	1.21493	0.173358	0.720609
GO Cellular Component	GO_ACTOMYOSIN	62	0.328502	1.2148	0.151013	0.720093
Reactome pathway	REACTOME_REGULATION_OF_GENE_EXPRESSION_IN_BETA_CELLS	20	0.420733	1.21445	0.221818	0.720411
GO Biological Process	GO_ALCOHOL_METABOLIC_PROCESS	339	0.252613	1.21443	0.0552147	0.719413
GO Biological Process	GO_MICROTUBULE_BUNDLE_FORMATION	69	0.310289	1.21392	0.15343	0.720502
GO Biological Process	GO_MEMBRANE_ASSEMBLY	25	0.392462	1.21385	0.203327	0.719774
GO Biological Process	GO_REGULATION_OF_DNA_TEMPLATED_TRANSCRIPTION_IN_RESPONSE_TO_STRESS	66	0.31748	1.21327	0.150808	0.721148
TF motif	CHX10_01	224	0.266396	1.21263	0.0917874	0.72278
GO Biological Process	GO_ESTABLISHMENT_OF_SPINDLE_ORIENTATION	26	0.383405	1.21221	0.210054	0.723486
microRNA motif	TGCACTG_MIR148A_MIR152_MIR148B	303	0.254669	1.21186	0.0706436	0.723852
GO Biological Process	GO_NEGATIVE_REGULATION_OF_MITOCHONDRION_ORGANIZATION	39	0.348137	1.21138	0.204668	0.724693
GO Molecular Function	GO_ACTIN_BINDING	388	0.248088	1.21094	0.0479134	0.725436
TF motif	ICSBP_Q6	246	0.261617	1.21093	0.075	0.724431
GO Molecular Function	GO_BETA_AMYLOID_BINDING	33	0.366285	1.21065	0.185874	0.724549
Reactome pathway	REACTOME_DEVELOPMENTAL_BIOLOGY	382	0.249047	1.21029	0.0509259	0.724973
GO Biological Process	GO_REGULATION_OF_HEART_CONTRACTION	219	0.265106	1.20996	0.0933544	0.725263
GO Biological Process	GO_REGULATION_OF_NEURONAL_SYNAPTIC_PLASTICITY	49	0.332796	1.20926	0.181651	0.727179
GO Biological Process	GO_REGULATION_OF_BLOOD_CIRCULATION	293	0.256074	1.20904	0.0568182	0.727009
KEGG pathway	KEGG_GLYCOSPHINGOLIPID_BIOSYNTHESIS_LACTO_AND_NEOLACTO_SERIES	26	0.386893	1.20892	0.190751	0.726452
TF motif	MEF2_Q6_01	241	0.259208	1.20883	0.0713128	0.725781
GO Biological Process	GO_KERATAN_SULFATE_METABOLIC_PROCESS	33	0.366803	1.20881	0.205224	0.724789
GO Biological Process	GO_ANION_TRANSMEMBRANE_TRANSPORT	250	0.259262	1.20848	0.0824261	0.725139
GO Biological Process	GO_SENSORY_PERCEPTION_OF_TASTE	65	0.31652	1.20831	0.15009	0.724748
GO Biological Process	GO_ORGANOPHOSPHATE_ESTER_TRANSPORT	87	0.297863	1.2083	0.153094	0.723747
GO Biological Process	GO_ODONTOGENESIS_OF_DENTIN_CONTAINING_TOOTH	75	0.306984	1.2081	0.132635	0.723477
GO Cellular Component	GO_MICROBODY_PART	91	0.30112	1.20728	0.145133	0.72575
GO Cellular Component	GO_LAMELLAR_BODY	19	0.413145	1.20691	0.227099	0.726279
GO Biological Process	GO_PHAGOCYTOSIS	173	0.270895	1.2069	0.111643	0.725266
GO Molecular Function	GO_CELL_ADHESION_MOLECULE_BINDING	186	0.269259	1.20651	0.0760518	0.725891
GO Molecular Function	GO_ANION_CHANNEL_ACTIVITY	91	0.30045	1.20649	0.149485	0.724919
GO Biological Process	GO_LIPID_LOCALIZATION	259	0.259602	1.20637	0.0787402	0.724437
GO Biological Process	GO_REGULATION_OF_VACUOLE_ORGANIZATION	41	0.346992	1.20621	0.192029	0.724094
GO Biological Process	GO_ENSHEATHMENT_OF_NEURONS	91	0.296716	1.2062	0.143345	0.72307
GO Cellular Component	GO_TERMINAL_BOUTON	63	0.323486	1.20616	0.157439	0.722203
GO Biological Process	GO_POSITIVE_CHEMOTAXIS	32	0.362566	1.20587	0.203833	0.722448
GO Cellular Component	GO_SODIUM_CHANNEL_COMPLEX	17	0.422198	1.20586	0.225455	0.721447
microRNA motif	AAGCCAT_MIR135A_MIR135B	330	0.251419	1.20555	0.0495208	0.72165
GO Biological Process	GO_POSITIVE_REGULATION_OF_SMOOTH_MUSCLE_CELL_MIGRATION	30	0.377436	1.20551	0.223735	0.720823
GO Molecular Function	GO_MIRNA_BINDING	16	0.441647	1.20538	0.21558	0.720275
Reactome pathway	REACTOME_ACTIVATED_POINT_MUTANTS_OF_FGFR2	16	0.434897	1.20531	0.225	0.719523
GO Biological Process	GO_MESENCHYME_DEVELOPMENT	183	0.269637	1.20494	0.109836	0.72002
GO Biological Process	GO_VENOUS_BLOOD_VESSEL_DEVELOPMENT	15	0.434096	1.20443	0.214153	0.721102
GO Molecular Function	GO_PHOSPHORIC_ESTER_HYDROLASE_ACTIVITY	363	0.248168	1.20368	0.0661417	0.723113
TF motif	AP1_Q4	267	0.25881	1.20314	0.0754717	0.72435
KEGG pathway	KEGG_PEROXISOME	77	0.310108	1.20222	0.156146	0.72707
GO Biological Process	GO_ENDOCARDIAL_CUSHION_DEVELOPMENT	32	0.369365	1.20212	0.211438	0.726475
GO Biological Process	GO_FUCOSE_METABOLIC_PROCESS	16	0.442017	1.20196	0.223709	0.726085
GO Molecular Function	GO_OXYGEN_BINDING	42	0.347752	1.20183	0.204778	0.725633
microRNA motif	GTGACTT_MIR224	157	0.275085	1.20182	0.125212	0.724666
TF motif	MMEF2_Q6	270	0.256395	1.20124	0.0884676	0.725988
GO Biological Process	GO_MEMBRANE_LIPID_BIOSYNTHETIC_PROCESS	111	0.288753	1.20113	0.1331	0.725434
TF motif	ATF3_Q6	245	0.260277	1.20051	0.0927673	0.726889
Hallmark	HALLMARK_BILE_ACID_METABOLISM	111	0.290681	1.20048	0.149832	0.72602
GO Molecular Function	GO_OXIDOREDUCTASE_ACTIVITY_ACTING_ON_THE_CH_NH_GROUP_OF_DONORS_NAD_OR_NADP_AS_ACCEPTOR	18	0.413024	1.20016	0.228782	0.726365
GO Biological Process	GO_POSITIVE_REGULATION_OF_LYMPHOCYTE_MIGRATION	26	0.394956	1.20006	0.215686	0.725798
TF motif	MEF2_01	143	0.280085	1.19976	0.104882	0.725967
GO Biological Process	GO_NEGATIVE_REGULATION_OF_NF_KAPPAB_TRANSCRIPTION_FACTOR_ACTIVITY	67	0.314291	1.19949	0.158929	0.726093
GO Cellular Component	GO_CORTICAL_CYTOSKELETON	79	0.305334	1.19878	0.166084	0.727947
GO Biological Process	GO_INORGANIC_ANION_TRANSPORT	128	0.28473	1.19808	0.121464	0.729662
GO Molecular Function	GO_PROTEIN_TYROSINE_SERINE_THREONINE_PHOSPHATASE_ACTIVITY	45	0.340695	1.19777	0.189964	0.729963
GO Molecular Function	GO_EXTRACELLULAR_GLUTAMATE_GATED_ION_CHANNEL_ACTIVITY	20	0.413563	1.19772	0.23775	0.729174
microRNA motif	GTGGTGA_MIR197	71	0.311348	1.19734	0.173989	0.729663
GO Biological Process	GO_INOSITOL_LIPID_MEDIATED_SIGNALING	121	0.28212	1.19709	0.130282	0.72967
GO Biological Process	GO_REGULATION_OF_NEURON_PROJECTION_DEVELOPMENT	405	0.246673	1.1967	0.0673813	0.730248
GO Biological Process	GO_REGULATION_OF_HEART_RATE_BY_CARDIAC_CONDUCTION	30	0.368694	1.19668	0.19633	0.729325
GO Biological Process	GO_MODULATION_OF_GROWTH_OF_SYMBIONT_INVOLVED_IN_INTERACTION_WITH_HOST	16	0.440303	1.19667	0.226054	0.72835
GO Molecular Function	GO_VOLTAGE_GATED_CALCIUM_CHANNEL_ACTIVITY	42	0.335358	1.19651	0.191071	0.728002
GO Biological Process	GO_MATING	37	0.353418	1.19619	0.217699	0.728312
Reactome pathway	REACTOME_SIGNALING_BY_FGFR_IN_DISEASE	120	0.28819	1.19612	0.146341	0.727603
GO Biological Process	GO_INNERVATION	23	0.391956	1.19572	0.207957	0.728315
GO Biological Process	GO_PHOSPHOLIPID_TRANSPORT	56	0.326322	1.19548	0.176364	0.728254
BioCarta pathway	BIOCARTA_NKCELLS_PATHWAY	19	0.424294	1.19498	0.224779	0.729334
GO Molecular Function	GO_AMINO_ACID_TRANSMEMBRANE_TRANSPORTER_ACTIVITY	79	0.306429	1.19486	0.142149	0.728828
TF motif	P53_DECAMER_Q2	254	0.255331	1.19475	0.0916399	0.728285
GO Cellular Component	GO_ACROSOMAL_MEMBRANE	22	0.392829	1.19465	0.226168	0.727765
GO Biological Process	GO_POSITIVE_REGULATION_OF_LOCOMOTION	414	0.242351	1.1945	0.0759878	0.727399
GO Cellular Component	GO_ATPASE_COMPLEX	23	0.396584	1.19429	0.202555	0.727267
GO Biological Process	GO_REGULATION_OF_LEUKOCYTE_MIGRATION	145	0.276056	1.19419	0.127832	0.726682
GO Biological Process	GO_CELLULAR_RESPONSE_TO_GLUCAGON_STIMULUS	37	0.351341	1.19401	0.193548	0.726448
GO Biological Process	GO_CYTOKINE_PRODUCTION	119	0.281018	1.19396	0.138514	0.725635
TF motif	HNF4_01_B	251	0.256374	1.19387	0.0919355	0.725036
KEGG pathway	KEGG_ERBB_SIGNALING_PATHWAY	85	0.294316	1.1938	0.154783	0.724313
GO Biological Process	GO_REGULATION_OF_FATTY_ACID_BETA_OXIDATION	16	0.43478	1.19336	0.239488	0.725079
TF motif	PAX4_02	234	0.257794	1.19282	0.106858	0.726317
GO Biological Process	GO_ADRENERGIC_RECEPTOR_SIGNALING_PATHWAY	23	0.393007	1.19266	0.22242	0.725966
GO Molecular Function	GO_NEUROTRANSMITTER_TRANSPORTER_ACTIVITY	25	0.38302	1.19262	0.203846	0.725143
GO Biological Process	GO_NEGATIVE_REGULATION_OF_ANTIGEN_RECEPTOR_MEDIATED_SIGNALING_PATHWAY	20	0.409665	1.19254	0.237255	0.72451
GO Biological Process	GO_POSITIVE_REGULATION_OF_FILOPODIUM_ASSEMBLY	26	0.381291	1.19241	0.222222	0.724042
GO Biological Process	GO_STEROL_METABOLIC_PROCESS	121	0.287079	1.19234	0.132428	0.723374
GO Biological Process	GO_POSITIVE_REGULATION_OF_MESENCHYMAL_CELL_PROLIFERATION	27	0.377588	1.19229	0.228571	0.722623
GO Biological Process	GO_ESTABLISHMENT_OF_MITOTIC_SPINDLE_LOCALIZATION	24	0.398391	1.19207	0.236234	0.722568
GO Molecular Function	GO_CHEMOREPELLENT_ACTIVITY	27	0.380167	1.19199	0.241055	0.721942
TF motif	HMEF2_Q6	137	0.277464	1.19188	0.125828	0.72146
GO Biological Process	GO_RESPONSE_TO_EPINEPHRINE	16	0.427466	1.19163	0.24486	0.721493
GO Biological Process	GO_PEPTIDYL_LYSINE_METHYLATION	74	0.302509	1.191	0.158645	0.723077
Reactome pathway	REACTOME_NGF_SIGNALLING_VIA_TRKA_FROM_THE_PLASMA_MEMBRANE	132	0.276865	1.19048	0.14087	0.724191
microRNA motif	CAGCTTT_MIR320	253	0.25503	1.19041	0.0811232	0.723566
GO Biological Process	GO_L_AMINO_ACID_TRANSPORT	58	0.320242	1.19019	0.186131	0.723456
GO Biological Process	GO_RESPONSE_TO_HYDROPEROXIDE	15	0.439589	1.19002	0.235507	0.723175
Reactome pathway	REACTOME_O_LINKED_GLYCOSYLATION_OF_MUCINS	55	0.31746	1.1897	0.182815	0.72356
GO Molecular Function	GO_PHOSPHATIDYLINOSITOL_KINASE_ACTIVITY	48	0.332791	1.1896	0.175532	0.722965
GO Biological Process	GO_NEGATIVE_REGULATION_OF_CHEMOTAXIS	50	0.326505	1.18941	0.185315	0.722747
TF motif	TCF1P_Q6	264	0.253701	1.18933	0.0819936	0.72214
GO Cellular Component	GO_COSTAMERE	19	0.408836	1.18894	0.235067	0.722696
GO Biological Process	GO_AMINO_ACID_IMPORT	15	0.446623	1.18882	0.22963	0.722295
GO Biological Process	GO_LYSOSOME_LOCALIZATION	23	0.394467	1.1885	0.218147	0.722637
GO Cellular Component	GO_PROTON_TRANSPORTING_TWO_SECTOR_ATPASE_COMPLEX_PROTON_TRANSPORTING_DOMAIN	21	0.405543	1.1884	0.220615	0.722172
GO Biological Process	GO_NEGATIVE_REGULATION_OF_SYNAPTIC_TRANSMISSION	61	0.31777	1.18826	0.175131	0.721793
GO Biological Process	GO_REGULATION_OF_CAMP_METABOLIC_PROCESS	127	0.276243	1.18786	0.138354	0.722424
GO Molecular Function	GO_GLUTAMATE_RECEPTOR_ACTIVITY	27	0.376635	1.18774	0.19788	0.722014
Reactome pathway	REACTOME_CLASS_A1_RHODOPSIN_LIKE_RECEPTORS	292	0.253098	1.1875	0.0815047	0.722044
GO Biological Process	GO_POLYOL_METABOLIC_PROCESS	93	0.291486	1.18719	0.161179	0.722436
GO Biological Process	GO_REGULATION_OF_REGULATED_SECRETORY_PATHWAY	126	0.280944	1.18704	0.126878	0.722067
TF motif	AP1_Q2_01	271	0.253969	1.18698	0.101942	0.721389
GO Biological Process	GO_REGULATION_OF_ACROSOME_REACTION	17	0.428838	1.18667	0.234545	0.72176
microRNA motif	GTGTGAG_MIR342	68	0.306268	1.18652	0.171821	0.721441
TF motif	NF1_Q6_01	264	0.252426	1.1865	0.107372	0.720623
TF motif	AP1FJ_Q2	265	0.253619	1.18649	0.0830565	0.719728
GO Biological Process	GO_RESPONSE_TO_OXYGEN_LEVELS	308	0.253047	1.18648	0.0917722	0.718858
microRNA motif	TCATCTC_MIR143	146	0.273721	1.18596	0.128159	0.720009
GO Biological Process	GO_BONE_REMODELING	35	0.357198	1.18589	0.221254	0.719375
TF motif	MYOGENIN_Q6	251	0.2569	1.18588	0.0929487	0.718499
GO Biological Process	GO_RETINA_DEVELOPMENT_IN_CAMERA_TYPE_EYE	129	0.276308	1.18584	0.146508	0.717711
GO Cellular Component	GO_MEMBRANE_MICRODOMAIN	285	0.253163	1.18516	0.1104	0.719569
GO Biological Process	GO_CELLULAR_RESPONSE_TO_NITRIC_OXIDE	15	0.434407	1.18511	0.237736	0.718819
GO Biological Process	GO_PROTEIN_LOCALIZATION_TO_CELL_SURFACE	22	0.405611	1.18506	0.258242	0.718135
GO Biological Process	GO_CALCIUM_ION_REGULATED_EXOCYTOSIS	80	0.305782	1.18464	0.188612	0.718965
GO Biological Process	GO_INTERLEUKIN_1_PRODUCTION	15	0.437032	1.18421	0.247706	0.719804
TF motif	RYTAAWNNNTGAY_UNKNOWN	373	0.244235	1.18382	0.0768049	0.720372
GO Cellular Component	GO_DYNEIN_COMPLEX	43	0.33983	1.18308	0.204461	0.722468
GO Biological Process	GO_CELL_DIFFERENTIATION_INVOLVED_IN_KIDNEY_DEVELOPMENT	35	0.344166	1.18243	0.204044	0.724185
GO Molecular Function	GO_TRANSFERASE_ACTIVITY_TRANSFERRING_SULFUR_CONTAINING_GROUPS	65	0.309995	1.18235	0.184669	0.723564
GO Biological Process	GO_COLUMNAR_CUBOIDAL_EPITHELIAL_CELL_DIFFERENTIATION	109	0.283925	1.18212	0.153465	0.723583
GO Cellular Component	GO_SCF_UBIQUITIN_LIGASE_COMPLEX	34	0.350723	1.18176	0.1875	0.724223
GO Biological Process	GO_ORGANIC_HYDROXY_COMPOUND_METABOLIC_PROCESS	468	0.239563	1.17969	0.0748503	0.731777
TF motif	GTGACGY_E4F1_Q6	113	0.281594	1.17953	0.138112	0.731463
TF motif	TAATTA_CHX10_01	150	0.269863	1.17948	0.133333	0.730778
GO Biological Process	GO_DEMETHYLATION	53	0.322674	1.17943	0.177239	0.730053
GO Molecular Function	GO_INWARD_RECTIFIER_POTASSIUM_CHANNEL_ACTIVITY	21	0.402453	1.17933	0.245455	0.729529
GO Biological Process	GO_FEEDING_BEHAVIOR	91	0.289218	1.17926	0.176265	0.728944
GO Molecular Function	GO_G_PROTEIN_COUPLED_CHEMOATTRACTANT_RECEPTOR_ACTIVITY	25	0.382997	1.17903	0.241818	0.728879
GO Biological Process	GO_REGULATION_OF_B_CELL_APOPTOTIC_PROCESS	18	0.420138	1.17846	0.263251	0.73032
GO Molecular Function	GO_PROTEIN_TYROSINE_PHOSPHATASE_ACTIVITY	102	0.28863	1.17803	0.173913	0.731123
GO Biological Process	GO_AUTONOMIC_NERVOUS_SYSTEM_DEVELOPMENT	42	0.334824	1.17775	0.226549	0.73136
Reactome pathway	REACTOME_CELL_CELL_COMMUNICATION	117	0.277409	1.17769	0.148532	0.730657
GO Biological Process	GO_GLIOGENESIS	171	0.262336	1.17752	0.130435	0.730504
GO Biological Process	GO_SERTOLI_CELL_DIFFERENTIATION	19	0.41524	1.17738	0.257519	0.730125
TF motif	NKX25_02	261	0.251211	1.17702	0.110932	0.730713
GO Molecular Function	GO_OXIDOREDUCTASE_ACTIVITY_ACTING_ON_THE_CH_NH_GROUP_OF_DONORS	27	0.375401	1.17642	0.233522	0.732267
GO Biological Process	GO_DEPHOSPHORYLATION	283	0.249603	1.1759	0.109204	0.733494
GO Biological Process	GO_DEVELOPMENTAL_CELL_GROWTH	77	0.295911	1.17581	0.192374	0.732964
GO Biological Process	GO_NEGATIVE_REGULATION_OF_TRANSCRIPTION_REGULATORY_REGION_DNA_BINDING	17	0.408449	1.1752	0.245841	0.73453
GO Biological Process	GO_TOLL_LIKE_RECEPTOR_4_SIGNALING_PATHWAY	16	0.432531	1.17518	0.229008	0.733714
TF motif	PAX4_03	251	0.256624	1.17512	0.111288	0.733072
Reactome pathway	REACTOME_CHONDROITIN_SULFATE_BIOSYNTHESIS	19	0.406788	1.17452	0.228625	0.734529
GO Molecular Function	GO_ANTIPORTER_ACTIVITY	73	0.306523	1.17415	0.204152	0.735124
GO Biological Process	GO_NEURONAL_STEM_CELL_POPULATION_MAINTENANCE	19	0.410571	1.17412	0.226449	0.73434
TF motif	LEF1_Q2	217	0.254904	1.17406	0.125604	0.733671
GO Cellular Component	GO_CELL_CELL_JUNCTION	380	0.241788	1.17403	0.0736196	0.732899
GO Biological Process	GO_POSITIVE_REGULATION_OF_LEUKOCYTE_MIGRATION	106	0.283237	1.17379	0.164623	0.732992
TF motif	AP2ALPHA_01	235	0.254633	1.17378	0.121795	0.732175
KEGG pathway	KEGG_P53_SIGNALING_PATHWAY	68	0.307201	1.17325	0.192982	0.733482
GO Biological Process	GO_REGULATION_OF_TRIGLYCERIDE_BIOSYNTHETIC_PROCESS	18	0.413055	1.17284	0.240741	0.73423
TF motif	PAX2_02	255	0.252333	1.17278	0.130363	0.733582
GO Biological Process	GO_POTASSIUM_ION_IMPORT	27	0.371879	1.17237	0.22366	0.734363
TF motif	HNF4_Q6	256	0.251556	1.17212	0.1056	0.734502
GO Molecular Function	GO_CALMODULIN_BINDING	179	0.260212	1.172	0.135048	0.734058
KEGG pathway	KEGG_FC_GAMMA_R_MEDIATED_PHAGOCYTOSIS	91	0.290414	1.17172	0.175497	0.73426
microRNA motif	CCAGGGG_MIR331	95	0.289447	1.17171	0.179832	0.733418
GO Biological Process	GO_REGULATION_OF_TRIGLYCERIDE_METABOLIC_PROCESS	33	0.355001	1.17131	0.232727	0.734118
GO Biological Process	GO_REGULATION_OF_INSULIN_SECRETION_INVOLVED_IN_CELLULAR_RESPONSE_TO_GLUCOSE_STIMULUS	51	0.325744	1.17111	0.208633	0.734031
GO Biological Process	GO_REGULATION_OF_LYASE_ACTIVITY	84	0.294576	1.17107	0.1843	0.733306
GO Biological Process	GO_POSITIVE_REGULATION_OF_GLUCOSE_METABOLIC_PROCESS	35	0.347369	1.17091	0.216931	0.733054
Reactome pathway	REACTOME_TRANSMISSION_ACROSS_CHEMICAL_SYNAPSES	181	0.263137	1.17079	0.14044	0.732671
GO Molecular Function	GO_RAB_GTPASE_BINDING	117	0.27785	1.17004	0.172589	0.734887
GO Molecular Function	GO_ATPASE_ACTIVITY_COUPLED_TO_TRANSMEMBRANE_MOVEMENT_OF_IONS_PHOSPHORYLATIVE_MECHANISM	32	0.357851	1.16968	0.231707	0.735467
microRNA motif	GTTATAT_MIR410	90	0.288943	1.16965	0.161937	0.734717
TF motif	DBP_Q6	257	0.251412	1.16957	0.111111	0.734183
GO Biological Process	GO_REGULATION_OF_MUSCLE_CELL_APOPTOTIC_PROCESS	42	0.337872	1.16936	0.219203	0.734113
GO Biological Process	GO_COLUMNAR_CUBOIDAL_EPITHELIAL_CELL_DEVELOPMENT	47	0.330654	1.16929	0.20765	0.73354
TF motif	ER_Q6_01	269	0.251955	1.16917	0.125997	0.733148
GO Biological Process	GO_REGULATION_OF_CELL_SIZE	171	0.262092	1.16914	0.126712	0.732416
GO Biological Process	GO_AXIS_ELONGATION	26	0.371754	1.1691	0.255725	0.731721
TF motif	MYAATNNNNNNNGGC_UNKNOWN	414	0.240214	1.16883	0.0662461	0.731915
Reactome pathway	REACTOME_REGULATION_OF_INSULIN_SECRETION	88	0.296369	1.16879	0.166378	0.731216
microRNA motif	CTACCTC_LET7A_LET7B_LET7C_LET7D_LET7E_LET7F_MIR98_LET7G_LET7I	385	0.239824	1.1679	0.0828125	0.733733
GO Biological Process	GO_LIPID_TRANSLOCATION	21	0.394758	1.16666	0.276392	0.737766
microRNA motif	ACATATC_MIR190	60	0.308478	1.16629	0.22007	0.738367
GO Cellular Component	GO_MICROBODY	131	0.273667	1.16614	0.157983	0.738113
GO Biological Process	GO_THYROID_HORMONE_METABOLIC_PROCESS	16	0.418371	1.16578	0.262357	0.738649
GO Biological Process	GO_NEGATIVE_REGULATION_OF_CALCIUM_ION_TRANSPORT	49	0.324604	1.16551	0.228625	0.738843
Reactome pathway	REACTOME_REGULATION_OF_WATER_BALANCE_BY_RENAL_AQUAPORINS	42	0.32992	1.16512	0.230384	0.739473
GO Biological Process	GO_REGULATION_OF_T_CELL_RECEPTOR_SIGNALING_PATHWAY	28	0.370576	1.16501	0.250464	0.739076
TF motif	ZID_01	251	0.250955	1.16485	0.145455	0.738807
GO Biological Process	GO_CIRCULATORY_SYSTEM_PROCESS	365	0.24168	1.16466	0.100752	0.738691
GO Biological Process	GO_NEGATIVE_REGULATION_OF_CALCIUM_ION_IMPORT	23	0.381117	1.1637	0.231203	0.74171
GO Biological Process	GO_OVARIAN_FOLLICLE_DEVELOPMENT	61	0.306864	1.16364	0.202422	0.741121
GO Biological Process	GO_AMINOGLYCAN_BIOSYNTHETIC_PROCESS	107	0.281586	1.16363	0.186869	0.740285
TF motif	POU1F1_Q6	236	0.248949	1.1635	0.137318	0.739967
GO Biological Process	GO_NEGATIVE_REGULATION_OF_NUCLEOTIDE_METABOLIC_PROCESS	62	0.307598	1.16338	0.212479	0.739586
GO Biological Process	GO_SUBSTRATE_DEPENDENT_CELL_MIGRATION	26	0.374602	1.16338	0.249077	0.738744
GO Biological Process	GO_PEROXISOME_ORGANIZATION	33	0.352498	1.16251	0.246403	0.741496
KEGG pathway	KEGG_OTHER_GLYCAN_DEGRADATION	16	0.423232	1.16235	0.295749	0.741301
GO Biological Process	GO_MALE_SEX_DIFFERENTIATION	144	0.266039	1.16205	0.148973	0.741621
Reactome pathway	REACTOME_TRANSPORT_OF_INORGANIC_CATIONS_ANIONS_AND_AMINO_ACIDS_OLIGOPEPTIDES	93	0.28655	1.16134	0.175221	0.743604
GO Biological Process	GO_REGULATION_OF_HOMEOSTATIC_PROCESS	433	0.236652	1.16113	0.0962406	0.743596
GO Cellular Component	GO_ANCHORED_COMPONENT_OF_PLASMA_MEMBRANE	39	0.329379	1.16068	0.224014	0.744589
Reactome pathway	REACTOME_AMINE_COMPOUND_SLC_TRANSPORTERS	27	0.372384	1.16043	0.248658	0.744722
GO Biological Process	GO_NEGATIVE_REGULATION_OF_MYELOID_LEUKOCYTE_DIFFERENTIATION	44	0.330964	1.16013	0.215722	0.745057
GO Biological Process	GO_CALCIUM_DEPENDENT_CELL_CELL_ADHESION_VIA_PLASMA_MEMBRANE_CELL_ADHESION_MOLECULES	27	0.367501	1.15969	0.249527	0.745945
microRNA motif	GACTGTT_MIR212_MIR132	158	0.262937	1.15939	0.163793	0.746297
GO Biological Process	GO_PROTEIN_O_LINKED_GLYCOSYLATION	100	0.278651	1.15921	0.183303	0.746161
GO Cellular Component	GO_NEURON_SPINE	119	0.273733	1.15916	0.185668	0.745522
GO Biological Process	GO_LIPOSACCHARIDE_METABOLIC_PROCESS	112	0.27949	1.15846	0.177281	0.747554
GO Biological Process	GO_ACTION_POTENTIAL	94	0.28385	1.15843	0.196396	0.746832
GO Biological Process	GO_PURINERGIC_NUCLEOTIDE_RECEPTOR_SIGNALING_PATHWAY	20	0.395304	1.15827	0.269504	0.746667
GO Molecular Function	GO_ACTIVE_TRANSMEMBRANE_TRANSPORTER_ACTIVITY	353	0.239401	1.15791	0.100787	0.747295
microRNA motif	ATGTTAA_MIR302C	241	0.251548	1.15785	0.114516	0.746723
KEGG pathway	KEGG_LEUKOCYTE_TRANSENDOTHELIAL_MIGRATION	114	0.272342	1.15771	0.183246	0.746393
TF motif	AHRARNT_02	15	0.427381	1.15767	0.274436	0.745736
GO Biological Process	GO_REGULATION_OF_METAL_ION_TRANSPORT	317	0.24372	1.15759	0.123994	0.745201
TF motif	GGGYGTGNY_UNKNOWN	84	0.29248	1.15692	0.192042	0.747007
GO Biological Process	GO_RESPONSE_TO_CADMIUM_ION	40	0.335452	1.15686	0.239093	0.746461
Reactome pathway	REACTOME_RECYCLING_PATHWAY_OF_L1	27	0.357791	1.15651	0.246935	0.747048
GO Biological Process	GO_PROTEOGLYCAN_METABOLIC_PROCESS	83	0.293699	1.15646	0.201401	0.746426
GO Cellular Component	GO_T_CELL_RECEPTOR_COMPLEX	19	0.404223	1.15635	0.265442	0.746059
GO Biological Process	GO_ORGANIC_HYDROXY_COMPOUND_TRANSPORT	151	0.26578	1.15554	0.189329	0.748349
KEGG pathway	KEGG_FATTY_ACID_METABOLISM	40	0.333168	1.1553	0.245872	0.748488
Reactome pathway	REACTOME_RORA_ACTIVATES_CIRCADIAN_EXPRESSION	24	0.367797	1.15517	0.255474	0.748174
GO Cellular Component	GO_PHOSPHATIDYLINOSITOL_3_KINASE_COMPLEX	19	0.407715	1.15514	0.254613	0.747431
GO Biological Process	GO_REGULATION_OF_LEUKOCYTE_PROLIFERATION	201	0.25382	1.15511	0.144279	0.746717
GO Cellular Component	GO_CONTRACTILE_FIBER	206	0.255009	1.1551	0.15078	0.745949
Reactome pathway	REACTOME_SIGNAL_TRANSDUCTION_BY_L1	33	0.347677	1.1547	0.250951	0.746757
GO Biological Process	GO_CELLULAR_TRANSITION_METAL_ION_HOMEOSTASIS	76	0.297016	1.15402	0.211091	0.748671
GO Biological Process	GO_RETINA_HOMEOSTASIS	66	0.300455	1.15369	0.205527	0.749239
GO Cellular Component	GO_PLASMA_MEMBRANE_RAFT	86	0.287614	1.15321	0.203936	0.750398
GO Molecular Function	GO_SECONDARY_ACTIVE_TRANSMEMBRANE_TRANSPORTER_ACTIVITY	232	0.250238	1.1532	0.155116	0.749591
TF motif	AP2REP_01	176	0.260972	1.15259	0.177632	0.751243
GO Molecular Function	GO_GABA_RECEPTOR_ACTIVITY	22	0.386064	1.15232	0.278626	0.751475
GO Biological Process	GO_MYOBLAST_FUSION	20	0.390223	1.15231	0.27963	0.750711
GO Molecular Function	GO_MAP_KINASE_KINASE_KINASE_ACTIVITY	22	0.384532	1.15226	0.272232	0.750079
KEGG pathway	KEGG_VALINE_LEUCINE_AND_ISOLEUCINE_DEGRADATION	44	0.326025	1.15216	0.234862	0.749635
TF motif	MEF2_04	25	0.371437	1.15211	0.287293	0.749036
TF motif	AP4_Q6	222	0.249311	1.15195	0.150327	0.748856
TF motif	AAAYRNCTG_UNKNOWN	367	0.23816	1.15189	0.110211	0.748283
GO Biological Process	GO_POSITIVE_REGULATION_OF_ACTIVATED_T_CELL_PROLIFERATION	26	0.369449	1.15184	0.279514	0.747659
microRNA motif	GACAGGG_MIR339	65	0.303433	1.1514	0.242105	0.748644
GO Biological Process	GO_POLYSACCHARIDE_METABOLIC_PROCESS	79	0.293411	1.15123	0.203971	0.748495
GO Biological Process	GO_REGULATION_OF_PROTEIN_SECRETION	382	0.237421	1.15122	0.111792	0.747688
TF motif	KMCATNNWGGA_UNKNOWN	236	0.24885	1.15106	0.138042	0.747547
GO Biological Process	GO_POSITIVE_REGULATION_OF_TYROSINE_PHOSPHORYLATION_OF_STAT5_PROTEIN	16	0.419588	1.15097	0.271719	0.747055
GO Biological Process	GO_REGULATION_OF_MICROTUBULE_BASED_MOVEMENT	19	0.388814	1.15084	0.257827	0.746795
microRNA motif	ATGCTGG_MIR338	112	0.277597	1.1508	0.191201	0.74615
TF motif	PTF1BETA_Q6	241	0.247398	1.15071	0.130933	0.74569
TF motif	FOXO3_01	237	0.250561	1.15055	0.139159	0.745544
GO Molecular Function	GO_MONOOXYGENASE_ACTIVITY	92	0.277814	1.15033	0.204392	0.745603
TF motif	PU1_Q6	227	0.252482	1.15005	0.156607	0.745869
GO Biological Process	GO_REGULATION_OF_SYSTEMIC_ARTERIAL_BLOOD_PRESSURE_BY_RENIN_ANGIOTENSIN	22	0.385772	1.1499	0.285199	0.74563
GO Biological Process	GO_DNA_DEMETHYLATION	15	0.415757	1.14972	0.274472	0.745538
GO Biological Process	GO_SKELETAL_MUSCLE_CELL_DIFFERENTIATION	52	0.314467	1.1495	0.226644	0.745609
TF motif	AP2GAMMA_01	244	0.247602	1.14903	0.132701	0.74667
GO Biological Process	GO_ORGANIC_ANION_TRANSPORT	383	0.238467	1.14898	0.108926	0.746073
TF motif	GR_Q6	267	0.246385	1.14894	0.133655	0.745407
GO Biological Process	GO_NEGATIVE_REGULATION_OF_HEART_CONTRACTION	22	0.384371	1.14891	0.271984	0.744722
GO Biological Process	GO_REGULATION_OF_HORMONE_SECRETION	259	0.245412	1.14865	0.137097	0.744949
GO Biological Process	GO_NEGATIVE_REGULATION_OF_HOMOTYPIC_CELL_CELL_ADHESION	98	0.285604	1.14823	0.220826	0.745774
GO Molecular Function	GO_TRANSMEMBRANE_RECEPTOR_PROTEIN_TYROSINE_KINASE_ACTIVITY	64	0.302436	1.14814	0.238579	0.745294
GO Biological Process	GO_REGULATION_OF_PHOSPHOLIPASE_C_ACTIVITY	39	0.332107	1.14797	0.251761	0.74522
GO Cellular Component	GO_HIGH_DENSITY_LIPOPROTEIN_PARTICLE	23	0.372352	1.14772	0.274956	0.745375
GO Molecular Function	GO_PHOSPHOLIPID_TRANSPORTER_ACTIVITY	46	0.325051	1.14769	0.253076	0.744737
GO Biological Process	GO_REGULATION_OF_EXOCYTOSIS	181	0.260722	1.14753	0.170897	0.74462
GO Cellular Component	GO_BLOC_1_COMPLEX	15	0.4333	1.14717	0.288462	0.745202
GO Biological Process	GO_DENDRITE_MORPHOGENESIS	42	0.326042	1.14698	0.245552	0.745127
GO Biological Process	GO_POSITIVE_REGULATION_OF_NERVOUS_SYSTEM_DEVELOPMENT	433	0.234196	1.14662	0.112121	0.745794
GO Molecular Function	GO_PEPTIDASE_INHIBITOR_ACTIVITY	168	0.260002	1.14658	0.166945	0.745149
TF motif	LYF1_01	263	0.243866	1.14657	0.169036	0.744382
TF motif	NRSF_01	96	0.285436	1.14646	0.214533	0.744053
TF motif	AMEF2_Q6	257	0.246596	1.14646	0.13754	0.743279
GO Cellular Component	GO_CELL_CELL_ADHERENS_JUNCTION	54	0.309716	1.14621	0.255556	0.743461
TF motif	RSRFC4_01	244	0.250321	1.14596	0.145631	0.743712
GO Biological Process	GO_REGULATION_OF_ANATOMICAL_STRUCTURE_SIZE	469	0.231077	1.14525	0.10355	0.745809
TF motif	TMTCGCGANR_UNKNOWN	291	0.241816	1.1452	0.1312	0.745206
Reactome pathway	REACTOME_PI3K_CASCADE	67	0.303182	1.1451	0.239583	0.744825
Reactome pathway	REACTOME_ZINC_TRANSPORTERS	15	0.422097	1.14484	0.282847	0.745086
GO Biological Process	GO_NEGATIVE_REGULATION_OF_RESPONSE_TO_WOUNDING	155	0.264039	1.14454	0.174917	0.745444
GO Biological Process	GO_REGULATION_OF_DEVELOPMENTAL_GROWTH	288	0.242324	1.14441	0.142626	0.745136
GO Biological Process	GO_ACTIN_FILAMENT_BASED_MOVEMENT	93	0.285571	1.14418	0.221837	0.745228
GO Molecular Function	GO_VOLTAGE_GATED_CATION_CHANNEL_ACTIVITY	133	0.265383	1.14416	0.18408	0.744545
microRNA motif	CCATCCA_MIR432	58	0.302771	1.14403	0.242908	0.744244
GO Biological Process	GO_ACTIN_FILAMENT_ORGANIZATION	170	0.256857	1.14398	0.183811	0.743646
microRNA motif	TTGGGAG_MIR150	89	0.287346	1.14375	0.208259	0.743785
Hallmark	HALLMARK_ESTROGEN_RESPONSE_EARLY	199	0.256546	1.143	0.174873	0.745966
GO Biological Process	GO_NEUROTRANSMITTER_TRANSPORT	154	0.264081	1.1429	0.175084	0.745608
TF motif	CACGTG_MYC_Q2	75	0.292423	1.14281	0.2358	0.745176
GO Biological Process	GO_REGULATION_OF_MESENCHYMAL_CELL_PROLIFERATION	34	0.349018	1.14267	0.24735	0.745022
TF motif	STAT_01	251	0.244765	1.14258	0.148903	0.744514
GO Biological Process	GO_EYE_MORPHOGENESIS	135	0.26652	1.1424	0.195079	0.744443
GO Biological Process	GO_FOREBRAIN_REGIONALIZATION	25	0.362859	1.14237	0.257353	0.74381
GO Biological Process	GO_NEGATIVE_REGULATION_OF_NEURON_APOPTOTIC_PROCESS	133	0.267862	1.14231	0.178571	0.743253
Reactome pathway	REACTOME_GABA_RECEPTOR_ACTIVATION	51	0.3159	1.14227	0.243728	0.742626
GO Biological Process	GO_VASODILATION	26	0.355461	1.14183	0.255682	0.743569
GO Biological Process	GO_NEUROTRANSMITTER_METABOLIC_PROCESS	25	0.369173	1.14171	0.267442	0.743262
BioCarta pathway	BIOCARTA_NO2IL12_PATHWAY	17	0.41287	1.14112	0.284672	0.74486
GO Molecular Function	GO_PALMITOYLTRANSFERASE_ACTIVITY	34	0.336126	1.14111	0.258364	0.744134
GO Biological Process	GO_NEURONAL_ACTION_POTENTIAL	28	0.355266	1.14108	0.270476	0.743464
GO Biological Process	GO_REGULATION_OF_LEUKOCYTE_DEGRANULATION	39	0.337585	1.14095	0.256732	0.743209
Reactome pathway	REACTOME_PI_METABOLISM	47	0.316365	1.1409	0.238516	0.742651
BioCarta pathway	BIOCARTA_IL17_PATHWAY	15	0.413813	1.14084	0.285164	0.742086
TF motif	BACH1_01	258	0.244999	1.14043	0.1584	0.742895
GO Molecular Function	GO_BETA_1_3_GALACTOSYLTRANSFERASE_ACTIVITY	15	0.421269	1.14032	0.263451	0.742583
GO Biological Process	GO_OTIC_VESICLE_DEVELOPMENT	15	0.419175	1.14017	0.295749	0.742391
GO Molecular Function	GO_CARBOHYDRATE_BINDING	264	0.244939	1.13992	0.152866	0.742533
TF motif	SMAD4_Q6	231	0.248484	1.13979	0.170692	0.742335
GO Biological Process	GO_PURINERGIC_RECEPTOR_SIGNALING_PATHWAY	26	0.360143	1.13904	0.27256	0.744446
GO Biological Process	GO_PEPTIDYL_TYROSINE_AUTOPHOSPHORYLATION	39	0.323528	1.13863	0.244123	0.745304
TF motif	KCCGNSWTTT_UNKNOWN	172	0.260395	1.13791	0.177258	0.747366
GO Biological Process	GO_REGULATION_OF_CELL_PROJECTION_ASSEMBLY	151	0.260444	1.1374	0.203072	0.748585
GO Biological Process	GO_LENS_MORPHOGENESIS_IN_CAMERA_TYPE_EYE	19	0.380264	1.13704	0.286765	0.749293
TF motif	SREBP1_02	87	0.279976	1.13704	0.223906	0.748541
GO Cellular Component	GO_SECRETORY_GRANULE_MEMBRANE	77	0.289858	1.13676	0.231858	0.748845
GO Biological Process	GO_HORMONE_BIOSYNTHETIC_PROCESS	47	0.316946	1.13675	0.234862	0.748129
GO Biological Process	GO_REGULATION_OF_LIPID_TRANSPORT	94	0.281618	1.13667	0.214162	0.747673
Hallmark	HALLMARK_INFLAMMATORY_RESPONSE	200	0.250918	1.13624	0.179321	0.748593
GO Biological Process	GO_POSITIVE_REGULATION_OF_ERBB_SIGNALING_PATHWAY	36	0.336813	1.13608	0.276339	0.748484
GO Biological Process	GO_CLATHRIN_MEDIATED_ENDOCYTOSIS	35	0.336741	1.13604	0.270476	0.747869
GO Biological Process	GO_REGULATION_OF_DENDRITE_EXTENSION	19	0.401329	1.13604	0.298561	0.747134
GO Biological Process	GO_PROTEOGLYCAN_BIOSYNTHETIC_PROCESS	58	0.305288	1.13598	0.251838	0.746601
GO Biological Process	GO_NECROTIC_CELL_DEATH	27	0.361472	1.13549	0.268206	0.747761
GO Molecular Function	GO_ENZYME_INHIBITOR_ACTIVITY	364	0.235812	1.13521	0.142633	0.748135
Reactome pathway	REACTOME_METAL_ION_SLC_TRANSPORTERS	22	0.375639	1.13506	0.284091	0.747993
TF motif	ALX4_01	16	0.414609	1.13501	0.2693	0.747399
GO Biological Process	GO_MUSCLE_SYSTEM_PROCESS	281	0.242451	1.13499	0.155309	0.746724
TF motif	AP1_Q6	257	0.243949	1.13495	0.176849	0.746144
GO Biological Process	GO_REGULATION_OF_CALCIUM_ION_DEPENDENT_EXOCYTOSIS	84	0.284402	1.13454	0.21815	0.746932
GO Cellular Component	GO_PRESYNAPSE	282	0.242866	1.13432	0.153731	0.747081
GO Molecular Function	GO_CALMODULIN_DEPENDENT_PROTEIN_KINASE_ACTIVITY	28	0.356685	1.1343	0.27065	0.746391
TF motif	GATA1_03	241	0.245631	1.1342	0.157546	0.74606
GO Biological Process	GO_MODULATION_BY_HOST_OF_VIRAL_PROCESS	18	0.401439	1.13385	0.271881	0.746623
Reactome pathway	REACTOME_MICRORNA_MIRNA_BIOGENESIS	22	0.374781	1.13337	0.292639	0.747822
TF motif	HEN1_02	194	0.253044	1.13315	0.171521	0.747913
GO Cellular Component	GO_TRANS_GOLGI_NETWORK	186	0.252713	1.13235	0.193388	0.750297
TF motif	LMO2COM_01	263	0.242046	1.13233	0.167742	0.749618
KEGG pathway	KEGG_ARRHYTHMOGENIC_RIGHT_VENTRICULAR_CARDIOMYOPATHY_ARVC	73	0.290465	1.13215	0.224525	0.749597
GO Biological Process	GO_POSITIVE_REGULATION_OF_DEVELOPMENTAL_GROWTH	155	0.262207	1.13177	0.227907	0.750399
microRNA motif	ACTGTGA_MIR27A_MIR27B	464	0.230121	1.13168	0.121069	0.749966
Reactome pathway	REACTOME_G_ALPHA1213_SIGNALLING_EVENTS	73	0.294361	1.13153	0.226381	0.749829
GO Biological Process	GO_POSITIVE_REGULATION_OF_CYCLIN_DEPENDENT_PROTEIN_KINASE_ACTIVITY	36	0.339926	1.13152	0.277487	0.749125
GO Cellular Component	GO_GOLGI_LUMEN	87	0.283919	1.13145	0.221649	0.748704
GO Biological Process	GO_POSITIVE_REGULATION_OF_EXOCYTOSIS	82	0.285593	1.13117	0.247492	0.749096
GO Biological Process	GO_EXOCRINE_SYSTEM_DEVELOPMENT	45	0.32013	1.1311	0.257603	0.748626
Reactome pathway	REACTOME_PTM_GAMMA_CARBOXYLATION_HYPUSINE_FORMATION_AND_ARYLSULFATASE_ACTIVATION	26	0.368251	1.13044	0.277467	0.7504
GO Biological Process	GO_OLIGODENDROCYTE_DEVELOPMENT	33	0.347143	1.13014	0.271095	0.750845
GO Biological Process	GO_NEGATIVE_REGULATION_OF_EPITHELIAL_CELL_PROLIFERATION	115	0.271071	1.12955	0.222962	0.752406
BioCarta pathway	BIOCARTA_IL12_PATHWAY	21	0.380581	1.12934	0.282946	0.752418
GO Biological Process	GO_REGULATION_OF_SYNAPTIC_PLASTICITY	140	0.260024	1.12908	0.216949	0.752678
GO Molecular Function	GO_HYDROLASE_ACTIVITY_ACTING_ON_GLYCOSYL_BONDS	115	0.268738	1.12905	0.222764	0.752094
Reactome pathway	REACTOME_CTLA4_INHIBITORY_SIGNALING	20	0.379206	1.12901	0.315992	0.751483
TF motif	AAANWWTGC_UNKNOWN	190	0.252818	1.129	0.196486	0.7508
GO Biological Process	GO_PROTEIN_POLYMERIZATION	65	0.291826	1.12864	0.238351	0.751461
GO Biological Process	GO_REGULATION_OF_HORMONE_LEVELS	470	0.228723	1.12856	0.14006	0.751078
GO Biological Process	GO_NEUROPEPTIDE_SIGNALING_PATHWAY	98	0.276421	1.12772	0.222022	0.753574
GO Biological Process	GO_CARDIAC_SEPTUM_MORPHOGENESIS	48	0.317609	1.12725	0.270758	0.754718
GO Biological Process	GO_MYELOID_LEUKOCYTE_DIFFERENTIATION	94	0.275513	1.12708	0.213576	0.754663
GO Cellular Component	GO_GOLGI_CISTERNA	90	0.279049	1.1268	0.238434	0.755019
Hallmark	HALLMARK_APOPTOSIS	160	0.252365	1.12677	0.202422	0.754409
TF motif	MEF2_03	234	0.243893	1.12605	0.195893	0.756484
GO Biological Process	GO_SUBSTRATE_ADHESION_DEPENDENT_CELL_SPREADING	38	0.330677	1.12601	0.282416	0.755902
GO Biological Process	GO_T_CELL_MEDIATED_IMMUNITY	27	0.360317	1.12596	0.27768	0.755396
GO Biological Process	GO_RESPONSE_TO_IRON_ION	35	0.335913	1.12575	0.291892	0.755486
GO Cellular Component	GO_CELL_CORTEX	232	0.244979	1.1254	0.193012	0.756115
microRNA motif	CAGTGTT_MIR141_MIR200A	305	0.235996	1.1253	0.189627	0.755774
TF motif	AP1_Q2	261	0.243503	1.12525	0.181364	0.755266
GO Biological Process	GO_LUNG_ALVEOLUS_DEVELOPMENT	41	0.32243	1.12521	0.280277	0.754695
microRNA motif	GGCCAGT_MIR193A_MIR193B	88	0.281831	1.12502	0.226804	0.7547
GO Molecular Function	GO_CADHERIN_BINDING	28	0.353963	1.1249	0.283054	0.754497
GO Molecular Function	GO_SIGNALING_ADAPTOR_ACTIVITY	74	0.289742	1.12454	0.262697	0.755144
TF motif	PAX8_01	37	0.337613	1.12426	0.276636	0.755521
GO Cellular Component	GO_SARCOPLASMIC_RETICULUM_MEMBRANE	38	0.331528	1.12396	0.280734	0.755993
GO Biological Process	GO_REGULATION_OF_CATECHOLAMINE_METABOLIC_PROCESS	17	0.401255	1.12347	0.326493	0.757204
GO Biological Process	GO_REGULATION_OF_TRANSPORTER_ACTIVITY	193	0.252896	1.12297	0.197635	0.758417
GO Biological Process	GO_NEGATIVE_REGULATION_OF_CYCLIC_NUCLEOTIDE_METABOLIC_PROCESS	41	0.322955	1.12294	0.292818	0.757793
GO Biological Process	GO_CARDIAC_CONDUCTION	81	0.282596	1.12265	0.236364	0.758158
GO Biological Process	GO_FATTY_ACID_CATABOLIC_PROCESS	70	0.292299	1.12256	0.244755	0.757772
GO Molecular Function	GO_ANDROGEN_RECEPTOR_BINDING	39	0.327109	1.12243	0.258562	0.757583
GO Biological Process	GO_MEMBRANE_BIOGENESIS	30	0.347741	1.12219	0.302026	0.757776
GO Biological Process	GO_NEGATIVE_REGULATION_OF_NEURON_DEATH	168	0.257492	1.12125	0.204583	0.760837
GO Cellular Component	GO_IMMUNOLOGICAL_SYNAPSE	33	0.337624	1.12117	0.280899	0.760442
microRNA motif	CCCACAT_MIR2993P	54	0.311816	1.12116	0.261261	0.759751
GO Biological Process	GO_CELL_SUBSTRATE_ADHERENS_JUNCTION_ASSEMBLY	22	0.368114	1.12095	0.299645	0.759885
Reactome pathway	REACTOME_INFLAMMASOMES	16	0.410903	1.12036	0.323308	0.761405
GO Biological Process	GO_RESPONSE_TO_PAIN	29	0.34297	1.12013	0.292727	0.761548
GO Biological Process	GO_NEGATIVE_REGULATION_OF_NEURON_DIFFERENTIATION	188	0.249586	1.1197	0.215107	0.762439
Reactome pathway	REACTOME_TRANSMEMBRANE_TRANSPORT_OF_SMALL_MOLECULES	406	0.22937	1.11903	0.167435	0.764306
GO Biological Process	GO_GOLGI_TO_PLASMA_MEMBRANE_TRANSPORT	41	0.319593	1.11896	0.281192	0.76388
GO Biological Process	GO_TETRAPYRROLE_METABOLIC_PROCESS	56	0.304198	1.11883	0.269928	0.763699
GO Biological Process	GO_CHEMOKINE_MEDIATED_SIGNALING_PATHWAY	67	0.296289	1.11875	0.263251	0.763271
GO Biological Process	GO_CARBOHYDRATE_DERIVATIVE_CATABOLIC_PROCESS	174	0.251979	1.11868	0.201248	0.762809
TF motif	ETS2_B	271	0.238629	1.11867	0.17541	0.762133
GO Biological Process	GO_POSITIVE_REGULATION_OF_LEUKOCYTE_PROLIFERATION	133	0.263092	1.11852	0.232558	0.762028
GO Biological Process	GO_GLYCEROLIPID_METABOLIC_PROCESS	347	0.231759	1.1184	0.154083	0.761807
GO Cellular Component	GO_ORGANELLE_SUBCOMPARTMENT	300	0.236217	1.11831	0.172043	0.761466
GO Biological Process	GO_REGULATION_OF_CELLULAR_PH	75	0.286965	1.11777	0.256637	0.762867
GO Biological Process	GO_REGULATION_OF_CELL_CYCLE_G1_S_PHASE_TRANSITION	146	0.260706	1.1177	0.23888	0.762438
GO Biological Process	GO_KERATAN_SULFATE_BIOSYNTHETIC_PROCESS	28	0.350926	1.11715	0.309091	0.763925
GO Biological Process	GO_REGULATION_OF_INCLUSION_BODY_ASSEMBLY	16	0.400747	1.11712	0.304264	0.763329
GO Biological Process	GO_ENDODERM_FORMATION	50	0.30951	1.11694	0.275547	0.763326
GO Biological Process	GO_FEAR_RESPONSE	29	0.348809	1.11594	0.305861	0.766412
TF motif	GATA1_05	280	0.237877	1.11583	0.179402	0.766153
GO Molecular Function	GO_ORGANIC_ANION_TRANSMEMBRANE_TRANSPORTER_ACTIVITY	178	0.251211	1.11578	0.220911	0.765687
TF motif	TGTYNNNNNRGCARM_UNKNOWN	289	0.235844	1.11573	0.167178	0.765143
GO Molecular Function	GO_QUATERNARY_AMMONIUM_GROUP_BINDING	50	0.304637	1.11569	0.264389	0.764603
GO Biological Process	GO_REGULATION_OF_FIBROBLAST_MIGRATION	28	0.348374	1.11559	0.315881	0.764276
GO Biological Process	GO_REGULATION_OF_CARDIAC_MUSCLE_CELL_CONTRACTION	27	0.353415	1.11527	0.27993	0.764855
GO Biological Process	GO_REGULATION_OF_MEMBRANE_POTENTIAL	343	0.231975	1.11516	0.179448	0.764557
GO Cellular Component	GO_PCG_PROTEIN_COMPLEX	42	0.317966	1.11475	0.291367	0.765375
microRNA motif	ATGAAGG_MIR205	153	0.257679	1.11456	0.247475	0.765408
GO Molecular Function	GO_SERINE_HYDROLASE_ACTIVITY	224	0.240157	1.11451	0.192557	0.764906
GO Biological Process	GO_REGULATION_OF_CYCLIC_NUCLEOTIDE_METABOLIC_PROCESS	153	0.254938	1.1144	0.22597	0.764679
GO Molecular Function	GO_FIBROBLAST_GROWTH_FACTOR_BINDING	22	0.372098	1.11438	0.31993	0.764055
GO Biological Process	GO_MAMMARY_GLAND_DEVELOPMENT	114	0.26784	1.11432	0.257658	0.763584
GO Cellular Component	GO_CATION_CHANNEL_COMPLEX	167	0.254266	1.11421	0.223368	0.763257
GO Biological Process	GO_REGULATION_OF_LYMPHOCYTE_APOPTOTIC_PROCESS	53	0.304222	1.11397	0.277876	0.763506
Reactome pathway	REACTOME_N_GLYCAN_ANTENNAE_ELONGATION_IN_THE_MEDIAL_TRANS_GOLGI	18	0.388106	1.11321	0.327957	0.765782
GO Biological Process	GO_MAMMARY_GLAND_DUCT_MORPHOGENESIS	27	0.358945	1.11318	0.30566	0.765175
GO Biological Process	GO_VACUOLE_FUSION	23	0.365884	1.11316	0.283582	0.764554
GO Biological Process	GO_PHOSPHATIDYLINOSITOL_3_PHOSPHATE_BIOSYNTHETIC_PROCESS	49	0.304535	1.11299	0.287215	0.764524
GO Biological Process	GO_VASCULAR_PROCESS_IN_CIRCULATORY_SYSTEM	163	0.253976	1.11291	0.23252	0.764138
TF motif	TFIIA_Q6	249	0.23902	1.11281	0.197869	0.763827
GO Biological Process	GO_CELL_SURFACE_RECEPTOR_SIGNALING_PATHWAY_INVOLVED_IN_CELL_CELL_SIGNALING	70	0.286532	1.11271	0.261404	0.763535
GO Biological Process	GO_NEGATIVE_REGULATION_OF_AXONOGENESIS	65	0.29478	1.1127	0.264815	0.762879
GO Molecular Function	GO_NUCLEOBASE_CONTAINING_COMPOUND_TRANSMEMBRANE_TRANSPORTER_ACTIVITY	31	0.34229	1.11228	0.277193	0.763772
TF motif	FXR_Q3	115	0.267431	1.11214	0.258123	0.76361
GO Biological Process	GO_EXTRINSIC_APOPTOTIC_SIGNALING_PATHWAY	98	0.275356	1.11204	0.253833	0.763311
GO Biological Process	GO_NEGATIVE_REGULATION_OF_DENDRITE_DEVELOPMENT	27	0.353308	1.11194	0.312963	0.762974
GO Biological Process	GO_G_PROTEIN_COUPLED_RECEPTOR_SIGNALING_PATHWAY_COUPLED_TO_CYCLIC_NUCLEOTIDE_SECOND_MESSENGER	172	0.247752	1.11158	0.219895	0.763688
microRNA motif	GGTGTGT_MIR329	110	0.266627	1.11138	0.244898	0.763811
microRNA motif	ACTACCT_MIR196A_MIR196B	143	0.255785	1.11136	0.224138	0.763185
microRNA motif	AGGTGCA_MIR500	97	0.271189	1.11136	0.251291	0.762495
Reactome pathway	REACTOME_INTEGRATION_OF_ENERGY_METABOLISM	115	0.267958	1.11113	0.251265	0.762632
GO Biological Process	GO_CALCIUM_MEDIATED_SIGNALING	85	0.280029	1.11111	0.263793	0.762023
TF motif	HNF4_01	263	0.237053	1.11087	0.195652	0.762265
microRNA motif	AGCATTA_MIR155	131	0.259678	1.11076	0.213576	0.762006
GO Biological Process	GO_DSRNA_FRAGMENTATION	22	0.380186	1.11059	0.301852	0.761944
GO Biological Process	GO_NEGATIVE_REGULATION_OF_NERVOUS_SYSTEM_DEVELOPMENT	259	0.237094	1.11016	0.19462	0.762946
GO Biological Process	GO_ACTIN_CYTOSKELETON_REORGANIZATION	54	0.302175	1.10995	0.291448	0.763057
GO Molecular Function	GO_STRUCTURAL_CONSTITUENT_OF_MUSCLE	41	0.320181	1.1099	0.294333	0.762558
GO Biological Process	GO_POSITIVE_REGULATION_OF_LIPID_KINASE_ACTIVITY	32	0.339649	1.10989	0.324042	0.761892
GO Biological Process	GO_HISTONE_METHYLATION	84	0.276073	1.10984	0.263866	0.761398
TF motif	AHR_Q5	213	0.242043	1.1095	0.206323	0.761953
Reactome pathway	REACTOME_GPCR_LIGAND_BINDING	392	0.229338	1.1094	0.164653	0.761662
GO Biological Process	GO_AMINO_ACID_TRANSMEMBRANE_TRANSPORT	67	0.287731	1.10929	0.270833	0.761415
GO Cellular Component	GO_ACTIN_FILAMENT_BUNDLE	55	0.301603	1.10898	0.27972	0.761959
GO Biological Process	GO_DIENCEPHALON_DEVELOPMENT	77	0.286754	1.1089	0.273214	0.761537
GO Biological Process	GO_CARDIAC_RIGHT_VENTRICLE_MORPHOGENESIS	16	0.407303	1.10882	0.330325	0.76116
GO Biological Process	GO_GLUCOSE_METABOLIC_PROCESS	117	0.261824	1.10865	0.234483	0.761135
GO Molecular Function	GO_UDP_GALACTOSYLTRANSFERASE_ACTIVITY	28	0.34732	1.10856	0.2875	0.760771
TF motif	RGAANNTTC_HSF1_01	59	0.295722	1.1082	0.290718	0.761538
GO Molecular Function	GO_OXIDOREDUCTASE_ACTIVITY_ACTING_ON_PAIRED_DONORS_WITH_INCORPORATION_OR_REDUCTION_OF_MOLECULAR_OXYGEN_2_OXOGLUTARATE_AS_ONE_DONOR_AND_INCORPORATION_OF_ONE_ATOM_EACH_OF_OXYGEN_INTO_BOTH_DONORS	43	0.320686	1.10811	0.291429	0.76118
GO Biological Process	GO_INTRINSIC_APOPTOTIC_SIGNALING_PATHWAY_IN_RESPONSE_TO_DNA_DAMAGE_BY_P53_CLASS_MEDIATOR	30	0.342179	1.1081	0.306452	0.760538
GO Biological Process	GO_RESPONSE_TO_INORGANIC_SUBSTANCE	472	0.223932	1.10778	0.159332	0.761108
Reactome pathway	REACTOME_GLYCOSPHINGOLIPID_METABOLISM	36	0.331096	1.10738	0.302158	0.761934
GO Biological Process	GO_REGULATION_OF_RECEPTOR_ACTIVITY	116	0.262905	1.10728	0.269565	0.761666
GO Biological Process	GO_TELENCEPHALON_GLIAL_CELL_MIGRATION	19	0.378778	1.10723	0.305115	0.761169
GO Biological Process	GO_MESENCHYMAL_CELL_DIFFERENTIATION	134	0.258291	1.10694	0.244444	0.76156
GO Biological Process	GO_TRANSMEMBRANE_RECEPTOR_PROTEIN_TYROSINE_KINASE_SIGNALING_PATHWAY	488	0.223024	1.10668	0.16195	0.761855
GO Biological Process	GO_REGULATION_OF_TRANSCRIPTION_FROM_RNA_POLYMERASE_II_PROMOTER_IN_RESPONSE_TO_HYPOXIA	31	0.344127	1.10654	0.316071	0.761686
GO Molecular Function	GO_FIBROBLAST_GROWTH_FACTOR_RECEPTOR_BINDING	28	0.345266	1.10648	0.318095	0.761279
TF motif	NERF_Q2	241	0.23879	1.10635	0.231013	0.761101
GO Biological Process	GO_ALCOHOL_CATABOLIC_PROCESS	55	0.297211	1.10615	0.276596	0.761146
GO Biological Process	GO_POSITIVE_REGULATION_OF_TRANSCRIPTION_FROM_RNA_POLYMERASE_II_PROMOTER_IN_RESPONSE_TO_STRESS	23	0.363649	1.10569	0.319688	0.762258
TF motif	SP3_Q3	243	0.23781	1.1056	0.1984	0.76193
GO Biological Process	GO_RECEPTOR_CATABOLIC_PROCESS	16	0.40901	1.10557	0.294455	0.761368
GO Biological Process	GO_GLANDULAR_EPITHELIAL_CELL_DIFFERENTIATION	37	0.329387	1.10552	0.288043	0.760889
GO Biological Process	GO_ARTERY_DEVELOPMENT	75	0.281535	1.10519	0.275685	0.761544
GO Molecular Function	GO_SULFURIC_ESTER_HYDROLASE_ACTIVITY	17	0.393914	1.10515	0.328215	0.761034
GO Biological Process	GO_MEMBRANE_PROTEIN_ECTODOMAIN_PROTEOLYSIS	22	0.367395	1.10433	0.331492	0.763498
GO Cellular Component	GO_UBIQUITIN_LIGASE_COMPLEX	258	0.237027	1.1041	0.210526	0.763701
BioCarta pathway	BIOCARTA_AKT_PATHWAY	21	0.376023	1.104	0.295539	0.763431
Reactome pathway	REACTOME_G_ALPHA_I_SIGNALLING_EVENTS	190	0.245144	1.10398	0.232172	0.762821
Reactome pathway	REACTOME_IRON_UPTAKE_AND_TRANSPORT	36	0.325559	1.1036	0.298913	0.763614
Reactome pathway	REACTOME_SPHINGOLIPID_DE_NOVO_BIOSYNTHESIS	30	0.344248	1.10342	0.314338	0.76366
GO Biological Process	GO_PHOSPHOLIPID_DEPHOSPHORYLATION	34	0.328239	1.10341	0.28051	0.763064
TF motif	YKACATTT_UNKNOWN	356	0.229065	1.1034	0.206471	0.762422
TF motif	GR_Q6_01	275	0.235733	1.10326	0.214876	0.762312
GO Biological Process	GO_ASYMMETRIC_PROTEIN_LOCALIZATION	19	0.378189	1.10315	0.318949	0.762059
GO Biological Process	GO_EXTRINSIC_APOPTOTIC_SIGNALING_PATHWAY_VIA_DEATH_DOMAIN_RECEPTORS	39	0.326968	1.10267	0.29806	0.763195
GO Biological Process	GO_MUSCLE_STRUCTURE_DEVELOPMENT	426	0.22333	1.10249	0.182243	0.763168
GO Biological Process	GO_CELLULAR_LIPID_CATABOLIC_PROCESS	145	0.252737	1.10243	0.242975	0.762771
GO Cellular Component	GO_VACUOLAR_LUMEN	109	0.266955	1.10191	0.266667	0.764037
GO Biological Process	GO_ENDOTHELIAL_CELL_MIGRATION	54	0.300875	1.10187	0.286738	0.763585
Reactome pathway	REACTOME_INWARDLY_RECTIFYING_K_CHANNELS	30	0.340271	1.10167	0.312044	0.76366
TF motif	MAZR_01	218	0.243389	1.10148	0.232831	0.763738
GO Biological Process	GO_CARDIAC_EPITHELIAL_TO_MESENCHYMAL_TRANSITION	24	0.358843	1.10138	0.303867	0.763449
KEGG pathway	KEGG_GLYCOSAMINOGLYCAN_BIOSYNTHESIS_KERATAN_SULFATE	15	0.403771	1.10133	0.324675	0.762953
GO Molecular Function	GO_IRON_ION_BINDING	155	0.25046	1.10089	0.255776	0.764069
GO Biological Process	GO_CAMP_METABOLIC_PROCESS	34	0.328106	1.10082	0.303411	0.763672
GO Biological Process	GO_APOPTOTIC_SIGNALING_PATHWAY	285	0.233901	1.1007	0.212168	0.763429
Reactome pathway	REACTOME_PRE_NOTCH_EXPRESSION_AND_PROCESSING	42	0.311958	1.10061	0.292052	0.76312
GO Biological Process	GO_NEGATIVE_REGULATION_OF_MYELOID_CELL_DIFFERENTIATION	79	0.277803	1.10042	0.287695	0.763182
GO Cellular Component	GO_CELL_LEADING_EDGE	346	0.228768	1.10011	0.200957	0.763799
GO Molecular Function	GO_ACTIN_FILAMENT_BINDING	119	0.263204	1.1001	0.26178	0.763159
GO Biological Process	GO_REGULATION_OF_AUTOPHAGY	247	0.237024	1.10007	0.230159	0.762619
GO Molecular Function	GO_VOLTAGE_GATED_ION_CHANNEL_ACTIVITY	188	0.243578	1.09991	0.253333	0.762564
GO Molecular Function	GO_INTEGRIN_BINDING	105	0.269176	1.09991	0.284512	0.761934
GO Biological Process	GO_HEXOSE_METABOLIC_PROCESS	155	0.252793	1.09984	0.248239	0.761525
GO Molecular Function	GO_ALCOHOL_TRANSMEMBRANE_TRANSPORTER_ACTIVITY	23	0.361783	1.09944	0.317604	0.762393
GO Biological Process	GO_CARTILAGE_DEVELOPMENT_INVOLVED_IN_ENDOCHONDRAL_BONE_MORPHOGENESIS	19	0.380432	1.09935	0.323364	0.762116
GO Molecular Function	GO_METHYLATED_HISTONE_BINDING	48	0.309976	1.09933	0.307557	0.761533
GO Biological Process	GO_NEURON_FATE_COMMITMENT	66	0.286953	1.09929	0.277487	0.761054
GO Molecular Function	GO_PROTEIN_SERINE_THREONINE_KINASE_ACTIVITY	433	0.223524	1.09838	0.197853	0.763813
TF motif	BRN2_01	235	0.235287	1.09805	0.215334	0.764505
GO Biological Process	GO_NEGATIVE_REGULATION_OF_CATECHOLAMINE_SECRETION	16	0.393361	1.09797	0.340619	0.764151
GO Biological Process	GO_POSITIVE_REGULATION_OF_VASCULAR_ENDOTHELIAL_GROWTH_FACTOR_RECEPTOR_SIGNALING_PATHWAY	16	0.395783	1.09783	0.339048	0.764
GO Biological Process	GO_ENDOCRINE_SYSTEM_DEVELOPMENT	121	0.26175	1.09749	0.267213	0.764697
GO Biological Process	GO_REGULATION_OF_REACTIVE_OXYGEN_SPECIES_METABOLIC_PROCESS	150	0.251642	1.09745	0.261383	0.764179
GO Biological Process	GO_ENDOCARDIAL_CUSHION_FORMATION	15	0.406074	1.09715	0.312381	0.764697
GO Biological Process	GO_RESPONSE_TO_LEAD_ION	20	0.380818	1.09708	0.348794	0.764324
GO Biological Process	GO_TRANSFORMING_GROWTH_FACTOR_BETA_RECEPTOR_SIGNALING_PATHWAY	94	0.269836	1.09705	0.275214	0.763793
TF motif	FOXO1_01	243	0.238931	1.09689	0.246689	0.76377
TF motif	E2A_Q2	238	0.23895	1.09658	0.238547	0.764255
GO Molecular Function	GO_N_METHYLTRANSFERASE_ACTIVITY	87	0.273173	1.0964	0.276051	0.764327
Reactome pathway	REACTOME_PHASE1_FUNCTIONALIZATION_OF_COMPOUNDS	66	0.286587	1.0956	0.309565	0.766808
GO Cellular Component	GO_GOLGI_ASSOCIATED_VESICLE	81	0.280255	1.09504	0.284722	0.768242
GO Molecular Function	GO_CXCR_CHEMOKINE_RECEPTOR_BINDING	16	0.396521	1.09486	0.334608	0.768282
GO Cellular Component	GO_BASOLATERAL_PLASMA_MEMBRANE	209	0.241938	1.09343	0.246795	0.773204
GO Biological Process	GO_RAS_PROTEIN_SIGNAL_TRANSDUCTION	142	0.253682	1.09321	0.239344	0.773418
GO Molecular Function	GO_MITOGEN_ACTIVATED_PROTEIN_KINASE_KINASE_BINDING	16	0.396359	1.09318	0.337591	0.77292
GO Biological Process	GO_CELLULAR_CARBOHYDRATE_METABOLIC_PROCESS	142	0.253871	1.093	0.253097	0.772948
GO Cellular Component	GO_AXONAL_GROWTH_CONE	20	0.379326	1.09297	0.332696	0.772417
GO Biological Process	GO_REGULATION_OF_HEART_RATE	85	0.27083	1.09295	0.280201	0.771828
GO Biological Process	GO_NEGATIVE_REGULATION_OF_FAT_CELL_DIFFERENTIATION	41	0.311796	1.0929	0.314079	0.771399
GO Biological Process	GO_REGULATION_OF_CATECHOLAMINE_SECRETION	43	0.314121	1.09231	0.320988	0.773027
GO Cellular Component	GO_BASAL_PLASMA_MEMBRANE	33	0.333101	1.09229	0.294545	0.772467
GO Biological Process	GO_DETOXIFICATION	76	0.282045	1.09214	0.282137	0.772398
GO Biological Process	GO_PROTEIN_DEALKYLATION	29	0.338699	1.09203	0.311321	0.772142
GO Molecular Function	GO_CGMP_BINDING	16	0.391118	1.09162	0.343228	0.773064
GO Biological Process	GO_PHOSPHATIDYLINOSITOL_METABOLIC_PROCESS	189	0.241501	1.09116	0.260504	0.774188
GO Biological Process	GO_PEPTIDYL_GLUTAMIC_ACID_MODIFICATION	29	0.344904	1.08986	0.327839	0.778515
GO Biological Process	GO_NEGATIVE_REGULATION_OF_CELL_DEVELOPMENT	298	0.230277	1.08981	0.24159	0.778074
TF motif	NGFIC_01	252	0.237026	1.08965	0.245928	0.778014
GO Molecular Function	GO_PROTEIN_TYROSINE_KINASE_ACTIVITY	175	0.244413	1.08957	0.264214	0.777722
GO Biological Process	GO_REGULATION_OF_NEURON_PROJECTION_REGENERATION	18	0.386066	1.0894	0.331418	0.777755
Reactome pathway	REACTOME_BOTULINUM_NEUROTOXICITY	17	0.389184	1.08918	0.337079	0.77793
TF motif	HMGIY_Q6	242	0.235991	1.08914	0.204545	0.777463
microRNA motif	ATGCTGC_MIR103_MIR107	215	0.237383	1.08891	0.234506	0.777707
GO Biological Process	GO_REGULATION_OF_ORGANELLE_ASSEMBLY	146	0.248741	1.08866	0.269896	0.778016
GO Biological Process	GO_REGULATION_OF_CELLULAR_COMPONENT_SIZE	334	0.227475	1.08862	0.23503	0.777555
TF motif	PAX8_B	105	0.26253	1.08851	0.284983	0.77734
GO Cellular Component	GO_CILIARY_TIP	43	0.308316	1.08848	0.320215	0.776792
GO Biological Process	GO_POST_EMBRYONIC_DEVELOPMENT	89	0.269004	1.08843	0.287671	0.776355
GO Biological Process	GO_NEGATIVE_REGULATION_OF_PROTEIN_COMPLEX_ASSEMBLY	105	0.264728	1.0881	0.272575	0.776953
GO Biological Process	GO_MESENCHYME_MORPHOGENESIS	38	0.318157	1.0878	0.308958	0.777469
Reactome pathway	REACTOME_SYNTHESIS_OF_PIPS_AT_THE_PLASMA_MEMBRANE	30	0.332867	1.08772	0.32948	0.777131
TF motif	HEB_Q6	257	0.233145	1.08704	0.244866	0.779092
GO Molecular Function	GO_PHOSPHATIDYLINOSITOL_BINDING	195	0.242263	1.08697	0.27529	0.778717
GO Biological Process	GO_REGULATION_OF_LIPASE_ACTIVITY	79	0.2744	1.08695	0.331624	0.778138
GO Molecular Function	GO_COPPER_ION_BINDING	54	0.300046	1.08693	0.341682	0.777585
TF motif	MZF1_02	226	0.235955	1.08676	0.253311	0.777628
GO Biological Process	GO_REGULATION_OF_ADENYLATE_CYCLASE_ACTIVITY	68	0.284868	1.08676	0.308348	0.776995
GO Biological Process	GO_NEGATIVE_REGULATION_OF_INTRINSIC_APOPTOTIC_SIGNALING_PATHWAY_IN_RESPONSE_TO_DNA_DAMAGE	26	0.346751	1.08658	0.32852	0.777062
GO Biological Process	GO_SULFUR_COMPOUND_METABOLIC_PROCESS	352	0.225861	1.0864	0.219847	0.777157
microRNA motif	CTCTAGA_MIR526C_MIR518F_MIR526A	57	0.29729	1.08633	0.314286	0.776774
TF motif	DR3_Q4	143	0.249073	1.08613	0.275804	0.776876
GO Biological Process	GO_S_ADENOSYLMETHIONINE_METABOLIC_PROCESS	18	0.386119	1.08613	0.345486	0.776249
GO Molecular Function	GO_MOTOR_ACTIVITY	131	0.255919	1.0861	0.271429	0.775726
GO Biological Process	GO_NEGATIVE_REGULATION_OF_IMMUNE_SYSTEM_PROCESS	357	0.22663	1.08608	0.227829	0.775181
microRNA motif	CATGTAA_MIR496	174	0.245403	1.0852	0.27451	0.77783
GO Biological Process	GO_REGULATION_OF_NEUROTRANSMITTER_LEVELS	188	0.242514	1.08481	0.251623	0.778687
GO Biological Process	GO_SIGNAL_TRANSDUCTION_IN_RESPONSE_TO_DNA_DAMAGE	96	0.268463	1.08459	0.303082	0.7789
GO Molecular Function	GO_PROTEIN_METHYLTRANSFERASE_ACTIVITY	81	0.27396	1.08434	0.313725	0.779188
Reactome pathway	REACTOME_NETRIN1_SIGNALING	38	0.317399	1.08403	0.338798	0.779711
TF motif	ETS1_B	253	0.233111	1.08399	0.24547	0.779257
GO Molecular Function	GO_IMMUNOGLOBULIN_BINDING	21	0.35924	1.08384	0.335217	0.779174
GO Biological Process	GO_REGULATION_OF_ENERGY_HOMEOSTASIS	17	0.37834	1.08354	0.344168	0.779656
GO Biological Process	GO_REGULATION_OF_MEGAKARYOCYTE_DIFFERENTIATION	22	0.364514	1.08301	0.371963	0.781065
GO Molecular Function	GO_ORGANIC_ACID_TRANSMEMBRANE_TRANSPORTER_ACTIVITY	142	0.252164	1.08267	0.301184	0.781753
GO Biological Process	GO_CELLULAR_RESPONSE_TO_OXYGEN_LEVELS	142	0.250752	1.08234	0.300347	0.782387
GO Biological Process	GO_REGULATION_OF_PHOSPHATIDYLINOSITOL_3_KINASE_SIGNALING	137	0.251536	1.08227	0.294118	0.782027
GO Molecular Function	GO_POLYSACCHARIDE_BINDING	22	0.358772	1.0822	0.349005	0.781649
microRNA motif	GACAATC_MIR219	141	0.253349	1.08211	0.293132	0.78138
GO Biological Process	GO_CALCIUM_ION_REGULATED_EXOCYTOSIS_OF_NEUROTRANSMITTER	34	0.328116	1.08159	0.340314	0.782758
GO Cellular Component	GO_GOLGI_CISTERNA_MEMBRANE	72	0.282192	1.08129	0.312605	0.783293
Reactome pathway	REACTOME_REGULATION_OF_INSULIN_LIKE_GROWTH_FACTOR_IGF_ACTIVITY_BY_INSULIN_LIKE_GROWTH_FACTOR_BINDING_PROTEINS_IGFBPS	16	0.396775	1.08124	0.342644	0.782834
GO Biological Process	GO_NEUROMUSCULAR_SYNAPTIC_TRANSMISSION	26	0.341107	1.0812	0.353982	0.782355
GO Biological Process	GO_POSITIVE_REGULATION_OF_CARBOHYDRATE_METABOLIC_PROCESS	74	0.27646	1.08085	0.302876	0.783099
GO Biological Process	GO_REGULATION_OF_EPIDERMAL_GROWTH_FACTOR_ACTIVATED_RECEPTOR_ACTIVITY	23	0.351473	1.08077	0.341509	0.782749
GO Biological Process	GO_VIRION_ASSEMBLY	35	0.327545	1.08068	0.342803	0.782481
TF motif	TCF4_Q5	235	0.23484	1.08057	0.257048	0.782277
Reactome pathway	REACTOME_GABA_SYNTHESIS_RELEASE_REUPTAKE_AND_DEGRADATION	17	0.377334	1.08018	0.354651	0.78309
GO Biological Process	GO_POTASSIUM_ION_HOMEOSTASIS	18	0.382585	1.08011	0.365989	0.782742
GO Biological Process	GO_DETECTION_OF_ABIOTIC_STIMULUS	115	0.260419	1.07987	0.304858	0.783
GO Cellular Component	GO_SARCOLEMMA	125	0.252907	1.07966	0.300172	0.783179
GO Cellular Component	GO_CUL4_RING_E3_UBIQUITIN_LIGASE_COMPLEX	25	0.350532	1.07955	0.346154	0.782984
GO Biological Process	GO_REGULATION_OF_JNK_CASCADE	158	0.247763	1.07954	0.292604	0.782392
GO Biological Process	GO_SYNAPSE_ORGANIZATION	145	0.251279	1.07951	0.292308	0.781863
GO Biological Process	GO_CAMP_MEDIATED_SIGNALING	37	0.315413	1.07903	0.350534	0.783015
TF motif	CIZ_01	239	0.233046	1.07903	0.265723	0.782413
TF motif	LEF1_Q6	254	0.231331	1.07806	0.279146	0.785438
GO Cellular Component	GO_CULLIN_RING_UBIQUITIN_LIGASE_COMPLEX	148	0.249417	1.07803	0.290698	0.784965
GO Molecular Function	GO_SULFUR_COMPOUND_BINDING	230	0.235754	1.07786	0.282297	0.784964
GO Molecular Function	GO_CALCIUM_ACTIVATED_CATION_CHANNEL_ACTIVITY	28	0.338657	1.07759	0.347015	0.785356
GO Biological Process	GO_REGULATION_OF_NEURON_DEATH	248	0.233423	1.07745	0.250401	0.785299
TF motif	CP2_01	256	0.231546	1.07739	0.252475	0.78488
GO Biological Process	GO_REGULATION_OF_HEMATOPOIETIC_PROGENITOR_CELL_DIFFERENTIATION	35	0.319401	1.07735	0.359116	0.784437
GO Biological Process	GO_REGULATION_OF_SODIUM_ION_TRANSMEMBRANE_TRANSPORT	47	0.300079	1.07712	0.308511	0.784709
GO Biological Process	GO_MICROTUBULE_BASED_MOVEMENT	203	0.236962	1.07658	0.287113	0.786219
GO Biological Process	GO_REGULATION_OF_MAST_CELL_ACTIVATION_INVOLVED_IN_IMMUNE_RESPONSE	29	0.344344	1.07654	0.355963	0.785739
GO Biological Process	GO_MELANOCYTE_DIFFERENTIATION	20	0.370437	1.0763	0.355899	0.786025
GO Biological Process	GO_POSITIVE_REGULATION_OF_NEUROBLAST_PROLIFERATION	21	0.372078	1.07625	0.350909	0.78562
GO Biological Process	GO_BIOMINERAL_TISSUE_DEVELOPMENT	74	0.274441	1.07611	0.315141	0.785548
Reactome pathway	REACTOME_KERATAN_SULFATE_KERATIN_METABOLISM	30	0.33243	1.07533	0.335165	0.787909
GO Biological Process	GO_BICELLULAR_TIGHT_JUNCTION_ASSEMBLY	31	0.336153	1.0753	0.343119	0.787394
GO Biological Process	GO_NEGATIVE_REGULATION_OF_CELL_CELL_ADHESION	134	0.251889	1.07529	0.301616	0.786825
GO Biological Process	GO_POSITIVE_REGULATION_OF_MEMBRANE_PROTEIN_ECTODOMAIN_PROTEOLYSIS	15	0.388213	1.07509	0.358491	0.786949
TF motif	PPARA_02	127	0.253183	1.07487	0.287456	0.787185
GO Cellular Component	GO_PRESYNAPTIC_MEMBRANE	55	0.286337	1.07476	0.329114	0.78698
Reactome pathway	REACTOME_IL_2_SIGNALING	40	0.312127	1.07439	0.34767	0.787766
TF motif	RORA1_01	236	0.23309	1.07436	0.266116	0.787282
GO Biological Process	GO_POSITIVE_REGULATION_OF_T_HELPER_1_TYPE_IMMUNE_RESPONSE	15	0.392272	1.0743	0.362264	0.786905
TF motif	CCCNNNNNNAAGWT_UNKNOWN	82	0.271996	1.0742	0.33871	0.786671
TF motif	FREAC4_01	149	0.245986	1.07378	0.283505	0.787657
GO Biological Process	GO_RESPONSE_TO_MONOAMINE	35	0.320031	1.07375	0.358974	0.787135
TF motif	AREB6_02	251	0.232128	1.0737	0.275591	0.786735
microRNA motif	TGAGATT_MIR216	106	0.255673	1.07366	0.295026	0.786294
GO Biological Process	GO_CELL_CYCLE_ARREST	154	0.245586	1.07361	0.278481	0.785871
GO Molecular Function	GO_PHOSPHATIDYLINOSITOL_3_4_5_TRISPHOSPHATE_BINDING	33	0.323929	1.07325	0.345725	0.786613
Hallmark	HALLMARK_HYPOXIA	200	0.238275	1.07324	0.288744	0.786015
BioCarta pathway	BIOCARTA_LAIR_PATHWAY	17	0.377879	1.07275	0.352399	0.787248
GO Cellular Component	GO_AXON_PART	217	0.235198	1.07275	0.278219	0.78665
GO Molecular Function	GO_OXIDOREDUCTASE_ACTIVITY_OXIDIZING_METAL_IONS	18	0.365203	1.07241	0.364121	0.787295
GO Biological Process	GO_GLUCAN_METABOLIC_PROCESS	57	0.286776	1.07224	0.341818	0.787339
GO Biological Process	GO_MEMBRANE_DEPOLARIZATION	61	0.283149	1.0721	0.311734	0.787251
GO Biological Process	GO_CEREBELLAR_PURKINJE_CELL_LAYER_DEVELOPMENT	24	0.349121	1.07204	0.354086	0.786883
GO Cellular Component	GO_MYOSIN_II_COMPLEX	25	0.348793	1.07179	0.337662	0.787216
GO Biological Process	GO_RESPONSE_TO_NICOTINE	51	0.299075	1.07123	0.341593	0.78867
TF motif	EGR1_01	266	0.228613	1.07118	0.283077	0.78826
GO Biological Process	GO_CEREBRAL_CORTEX_DEVELOPMENT	104	0.261076	1.07107	0.314974	0.788041
GO Biological Process	GO_ACTIN_MEDIATED_CELL_CONTRACTION	74	0.279416	1.07102	0.32965	0.787641
GO Biological Process	GO_ODONTOGENESIS	104	0.258432	1.07091	0.314879	0.787461
GO Biological Process	GO_REGULATION_OF_STEROL_TRANSPORT	37	0.317029	1.07082	0.330922	0.787149
TF motif	ZIC1_01	258	0.230009	1.07074	0.2816	0.786877
GO Cellular Component	GO_BLOOD_MICROPARTICLE	124	0.247485	1.07055	0.309028	0.787013
microRNA motif	AAGGGAT_MIR188	74	0.273619	1.07052	0.333333	0.786505
microRNA motif	GTGCCAT_MIR183	172	0.244831	1.07004	0.304348	0.787666
GO Cellular Component	GO_EXOCYTIC_VESICLE	141	0.249365	1.06937	0.314433	0.789602
GO Biological Process	GO_CYTOLYSIS	23	0.357738	1.06932	0.390716	0.789175
TF motif	NFKB_Q6_01	229	0.232429	1.06909	0.3	0.789422
microRNA motif	GAGCTGG_MIR337	156	0.242038	1.06909	0.29223	0.788826
GO Biological Process	GO_APICAL_JUNCTION_ASSEMBLY	39	0.316639	1.06898	0.337748	0.788677
GO Biological Process	GO_CARDIAC_MUSCLE_CELL_CONTRACTION	29	0.336662	1.06881	0.359168	0.788688
Reactome pathway	REACTOME_CIRCADIAN_REPRESSION_OF_EXPRESSION_BY_REV_ERBA	23	0.351267	1.06874	0.344106	0.788376
TF motif	CCAATNNSNNNGCG_UNKNOWN	125	0.250661	1.06827	0.326353	0.78949
TF motif	NF1_Q6	258	0.226261	1.06817	0.27345	0.789247
GO Cellular Component	GO_PROTON_TRANSPORTING_TWO_SECTOR_ATPASE_COMPLEX	46	0.300566	1.06814	0.322034	0.788749
GO Biological Process	GO_MULTICELLULAR_ORGANISMAL_SIGNALING	122	0.251361	1.06807	0.314721	0.788412
Reactome pathway	REACTOME_NEUROTRANSMITTER_RELEASE_CYCLE	34	0.325186	1.06787	0.349057	0.788548
microRNA motif	TGCAAAC_MIR452	108	0.258979	1.06743	0.313131	0.789565
Reactome pathway	REACTOME_PROTEOLYTIC_CLEAVAGE_OF_SNARE_COMPLEX_PROTEINS	15	0.39893	1.06679	0.366788	0.79145
GO Biological Process	GO_NEGATIVE_REGULATION_OF_LEUKOCYTE_APOPTOTIC_PROCESS	43	0.304673	1.06635	0.359633	0.792477
GO Biological Process	GO_ERK1_AND_ERK2_CASCADE	20	0.359907	1.06591	0.364151	0.793581
TF motif	TEF1_Q6	220	0.233882	1.06548	0.297907	0.794594
GO Biological Process	GO_RESPIRATORY_GASEOUS_EXCHANGE	47	0.294744	1.06533	0.336957	0.794543
GO Biological Process	GO_REGULATION_OF_MEMBRANE_DEPOLARIZATION	41	0.307837	1.06499	0.352087	0.79527
microRNA motif	TCTATGA_MIR376A_MIR376B	83	0.268006	1.06479	0.331588	0.795404
GO Biological Process	GO_PHOSPHOLIPID_METABOLIC_PROCESS	356	0.222259	1.06455	0.26424	0.795708
TF motif	S8_01	243	0.229166	1.06448	0.282748	0.795369
TF motif	GGGCGGR_SP1_Q6	63	0.285327	1.06447	0.332721	0.794786
GO Biological Process	GO_SYNAPTIC_VESICLE_LOCALIZATION	104	0.255057	1.06447	0.309524	0.794219
TF motif	ACAWNRNSRCGG_UNKNOWN	99	0.262845	1.06422	0.340351	0.794531
GO Biological Process	GO_GLYCEROPHOSPHOLIPID_METABOLIC_PROCESS	289	0.224583	1.06416	0.291798	0.794156
TF motif	GRE_C	124	0.249393	1.06375	0.317647	0.795113
GO Cellular Component	GO_PHOTORECEPTOR_INNER_SEGMENT	36	0.312673	1.06268	0.36	0.798579
GO Biological Process	GO_TAXIS	450	0.215648	1.06237	0.271889	0.799181
GO Biological Process	GO_POST_GOLGI_VESICLE_MEDIATED_TRANSPORT	82	0.264922	1.06216	0.320988	0.799376
GO Biological Process	GO_PEROXISOMAL_TRANSPORT	18	0.373287	1.06213	0.373239	0.798877
GO Molecular Function	GO_LIPOPROTEIN_PARTICLE_RECEPTOR_ACTIVITY	16	0.383821	1.06211	0.369485	0.798365
GO Biological Process	GO_PROTEIN_ALKYLATION	116	0.252069	1.06133	0.333884	0.800729
GO Biological Process	GO_RESPONSE_TO_PROTOZOAN	20	0.362279	1.06122	0.37037	0.80057
TF motif	ATF1_Q6	228	0.230935	1.06039	0.304569	0.803141
GO Biological Process	GO_PRESYNAPTIC_PROCESS_INVOLVED_IN_SYNAPTIC_TRANSMISSION	115	0.252452	1.06034	0.324698	0.802716
GO Biological Process	GO_CELL_MORPHOGENESIS_INVOLVED_IN_NEURON_DIFFERENTIATION	366	0.219499	1.06019	0.293638	0.80265
Reactome pathway	REACTOME_NEURONAL_SYSTEM	272	0.225465	1.06007	0.309637	0.802506
TF motif	SGCGSSAAA_E2F1DP2_01	94	0.260107	1.0599	0.326126	0.802586
TF motif	FOXO4_02	253	0.228163	1.05913	0.293839	0.804862
Reactome pathway	REACTOME_NUCLEAR_SIGNALING_BY_ERBB4	37	0.312998	1.05881	0.360806	0.805444
GO Biological Process	GO_CELLULAR_RESPONSE_TO_NITROGEN_COMPOUND	499	0.212502	1.05877	0.267776	0.805036
microRNA motif	AAAGGGA_MIR204_MIR211	222	0.231965	1.05867	0.290016	0.804801
GO Biological Process	GO_MUSCLE_CELL_DIFFERENTIATION	235	0.229204	1.0585	0.313029	0.804831
KEGG pathway	KEGG_HISTIDINE_METABOLISM	28	0.326913	1.05797	0.351211	0.806217
GO Biological Process	GO_CARDIAC_SEPTUM_DEVELOPMENT	83	0.266323	1.05737	0.351119	0.807888
GO Biological Process	GO_PHOTORECEPTOR_CELL_MAINTENANCE	34	0.318818	1.05736	0.366071	0.807332
GO Biological Process	GO_DIGESTIVE_SYSTEM_DEVELOPMENT	146	0.243254	1.05712	0.331092	0.807675
TF motif	MTF1_Q4	252	0.230254	1.0569	0.301794	0.807925
GO Biological Process	GO_RESPONSE_TO_PEPTIDE	397	0.215622	1.05677	0.320388	0.807761
TF motif	PR_Q2	261	0.225473	1.05671	0.299237	0.807416
GO Biological Process	GO_INTESTINAL_EPITHELIAL_CELL_DIFFERENTIATION	17	0.38457	1.05648	0.383613	0.807671
Hallmark	HALLMARK_EPITHELIAL_MESENCHYMAL_TRANSITION	197	0.233047	1.05632	0.329508	0.807669
GO Biological Process	GO_SALIVARY_GLAND_DEVELOPMENT	32	0.323789	1.05602	0.369718	0.808166
GO Cellular Component	GO_SARCOPLASM	67	0.272065	1.05588	0.339823	0.808122
BioCarta pathway	BIOCARTA_PDGF_PATHWAY	32	0.318491	1.05581	0.382625	0.807775
TF motif	TST1_01	256	0.227217	1.05579	0.314465	0.807266
GO Biological Process	GO_STEM_CELL_DIFFERENTIATION	190	0.233543	1.05572	0.300169	0.806925
Reactome pathway	REACTOME_STEROID_HORMONES	28	0.333099	1.05556	0.363636	0.806922
GO Biological Process	GO_SPINDLE_LOCALIZATION	38	0.309726	1.05519	0.379562	0.807719
GO Biological Process	GO_REGIONALIZATION	309	0.221938	1.05508	0.29088	0.80753
GO Biological Process	GO_PROTEIN_DEPHOSPHORYLATION	189	0.23461	1.05484	0.331707	0.807889
GO Biological Process	GO_RESPONSE_TO_MOLECULE_OF_BACTERIAL_ORIGIN	313	0.220403	1.05445	0.293831	0.808769
GO Cellular Component	GO_I_BAND	117	0.253346	1.0539	0.361017	0.810194
GO Molecular Function	GO_PEROXISOME_PROLIFERATOR_ACTIVATED_RECEPTOR_BINDING	15	0.385432	1.05359	0.396617	0.810797
Hallmark	HALLMARK_COAGULATION	136	0.245242	1.05357	0.344068	0.810272
GO Biological Process	GO_GLUTAMATE_RECEPTOR_SIGNALING_PATHWAY	41	0.303471	1.05323	0.364726	0.81101
GO Biological Process	GO_BRANCHING_INVOLVED_IN_SALIVARY_GLAND_MORPHOGENESIS	16	0.388772	1.05279	0.379249	0.812031
microRNA motif	ATGTACA_MIR493	310	0.220987	1.05222	0.317901	0.813675
GO Biological Process	GO_BONE_DEVELOPMENT	154	0.241722	1.05216	0.371941	0.813308
GO Molecular Function	GO_RECEPTOR_SIGNALING_PROTEIN_ACTIVITY	170	0.23835	1.0521	0.336717	0.812954
GO Molecular Function	GO_P53_BINDING	66	0.276904	1.05199	0.358524	0.812736
GO Biological Process	GO_ACYLGLYCEROL_HOMEOSTASIS	28	0.331534	1.05192	0.381679	0.812421
GO Biological Process	GO_AXONEME_ASSEMBLY	44	0.296917	1.05189	0.364769	0.811969
GO Biological Process	GO_NEGATIVE_REGULATION_OF_REPRODUCTIVE_PROCESS	54	0.285481	1.05177	0.358491	0.811801
GO Biological Process	GO_AMINO_ACID_TRANSPORT	124	0.248744	1.05136	0.335494	0.812745
GO Biological Process	GO_POSITIVE_REGULATION_OF_TRANSPORTER_ACTIVITY	73	0.269063	1.05054	0.352542	0.8153
GO Biological Process	GO_REGULATION_OF_STRIATED_MUSCLE_CELL_APOPTOTIC_PROCESS	21	0.359238	1.05052	0.373406	0.814809
GO Biological Process	GO_REGULATION_OF_VESICLE_MEDIATED_TRANSPORT	448	0.2149	1.05044	0.300587	0.814517
GO Biological Process	GO_RESPONSE_TO_MINERALOCORTICOID	35	0.315489	1.05038	0.371482	0.814161
GO Biological Process	GO_RESPONSE_TO_ISCHEMIA	29	0.32345	1.05025	0.375479	0.814043
GO Biological Process	GO_MUCOPOLYSACCHARIDE_METABOLIC_PROCESS	108	0.252921	1.04973	0.359712	0.81536
GO Molecular Function	GO_THYROID_HORMONE_RECEPTOR_BINDING	30	0.331448	1.04965	0.398482	0.815075
GO Biological Process	GO_PYRIMIDINE_CONTAINING_COMPOUND_CATABOLIC_PROCESS	32	0.319858	1.04919	0.367857	0.81615
microRNA motif	AGTCTTA_MIR499	73	0.27422	1.04916	0.349565	0.815671
TF motif	TITF1_Q3	236	0.224909	1.04906	0.307932	0.815489
GO Biological Process	GO_NEGATIVE_REGULATION_OF_CELL_PROJECTION_ORGANIZATION	143	0.244861	1.049	0.334483	0.815128
GO Biological Process	GO_FEMALE_SEX_DIFFERENTIATION	116	0.252868	1.049	0.3472	0.814551
GO Biological Process	GO_CELL_FATE_SPECIFICATION	71	0.272203	1.04883	0.371377	0.814585
TF motif	CTGCAGY_UNKNOWN	297	0.221813	1.04867	0.326019	0.814618
TF motif	FOXM1_01	240	0.22563	1.04842	0.338509	0.81498
GO Biological Process	GO_VASCULATURE_DEVELOPMENT	465	0.211635	1.04839	0.319527	0.81449
KEGG pathway	KEGG_SPHINGOLIPID_METABOLISM	38	0.309712	1.0482	0.3859	0.814656
GO Molecular Function	GO_ALCOHOL_BINDING	100	0.253911	1.0482	0.365108	0.814085
Reactome pathway	REACTOME_POST_NMDA_RECEPTOR_ACTIVATION_EVENTS	32	0.317668	1.04797	0.384615	0.814331
GO Biological Process	GO_ENDOCARDIAL_CUSHION_MORPHOGENESIS	22	0.353838	1.04794	0.410985	0.813884
GO Molecular Function	GO_PHOSPHATIDYLINOSITOL_3_5_BISPHOSPHATE_BINDING	21	0.361838	1.04732	0.391304	0.81559
GO Biological Process	GO_VENTRICULAR_SEPTUM_MORPHOGENESIS	27	0.334509	1.04723	0.397388	0.815328
GO Biological Process	GO_CELL_COMMUNICATION_INVOLVED_IN_CARDIAC_CONDUCTION	36	0.311608	1.04706	0.381786	0.815367
GO Biological Process	GO_RESPONSE_TO_CALCIUM_ION	113	0.252742	1.04672	0.337861	0.816061
TF motif	STAT3_02	143	0.241723	1.04621	0.350759	0.817333
GO Biological Process	GO_REGULATION_OF_NEURON_APOPTOTIC_PROCESS	189	0.231075	1.04604	0.337559	0.817379
GO Biological Process	GO_REGULATION_OF_BONE_REMODELING	41	0.301532	1.04597	0.378987	0.817059
TF motif	AP1_01	263	0.223859	1.04585	0.334936	0.816933
GO Cellular Component	GO_AXONEME_PART	23	0.344932	1.04579	0.394444	0.816576
TF motif	GCANCTGNY_MYOD_Q6	107	0.252039	1.04528	0.372213	0.817894
GO Biological Process	GO_MYELOID_LEUKOCYTE_MEDIATED_IMMUNITY	43	0.29577	1.04524	0.361266	0.817497
GO Molecular Function	GO_BINDING_BRIDGING	172	0.234821	1.04506	0.363636	0.817579
GO Biological Process	GO_POLYSACCHARIDE_CATABOLIC_PROCESS	24	0.34528	1.04488	0.398482	0.817671
GO Biological Process	GO_PROTEIN_INSERTION_INTO_MEMBRANE	23	0.343814	1.04482	0.373162	0.817335
GO Biological Process	GO_RESPONSE_TO_ALKALOID	137	0.241731	1.04462	0.366387	0.817498
GO Biological Process	GO_REGULATION_OF_PEPTIDYL_TYROSINE_PHOSPHORYLATION	209	0.229638	1.04461	0.347315	0.816954
GO Cellular Component	GO_CYTOPLASMIC_REGION	278	0.223	1.04451	0.323484	0.816768
microRNA motif	CTATGCA_MIR153	212	0.230262	1.04449	0.326019	0.816262
GO Biological Process	GO_MUSCLE_ORGAN_DEVELOPMENT	272	0.222904	1.04431	0.320127	0.816362
GO Biological Process	GO_REGULATION_OF_SMOOTH_MUSCLE_CONTRACTION	60	0.275796	1.04402	0.37133	0.81691
GO Biological Process	GO_ORGANIC_ACID_TRANSPORT	259	0.224583	1.04356	0.34345	0.818092
GO Biological Process	GO_CEREBRAL_CORTEX_RADIALLY_ORIENTED_CELL_MIGRATION	28	0.329995	1.04333	0.397769	0.818396
GO Biological Process	GO_CELLULAR_PROCESS_INVOLVED_IN_REPRODUCTION_IN_MULTICELLULAR_ORGANISM	249	0.223988	1.04307	0.349662	0.818807
GO Cellular Component	GO_INTRACILIARY_TRANSPORT_PARTICLE_B	19	0.356349	1.04298	0.4082	0.818559
GO Biological Process	GO_NEGATIVE_REGULATION_OF_SMALL_GTPASE_MEDIATED_SIGNAL_TRANSDUCTION	39	0.303847	1.04283	0.39292	0.81854
GO Biological Process	GO_PROXIMAL_DISTAL_PATTERN_FORMATION	32	0.319915	1.04257	0.397059	0.818962
GO Biological Process	GO_REGULATION_OF_ENDOPLASMIC_RETICULUM_UNFOLDED_PROTEIN_RESPONSE	28	0.325802	1.04255	0.39254	0.818447
GO Biological Process	GO_POSITIVE_REGULATION_OF_CELL_GROWTH	145	0.240846	1.0418	0.361067	0.820715
GO Biological Process	GO_CELLULAR_RESPONSE_TO_ALKALOID	34	0.310483	1.0418	0.396127	0.820158
GO Biological Process	GO_REGULATION_OF_ALPHA_BETA_T_CELL_PROLIFERATION	22	0.350294	1.0416	0.405204	0.820361
GO Biological Process	GO_EPITHELIAL_STRUCTURE_MAINTENANCE	21	0.354271	1.04142	0.372727	0.820507
GO Cellular Component	GO_GOLGI_STACK	122	0.247633	1.04136	0.354237	0.820119
GO Molecular Function	GO_ION_ANTIPORTER_ACTIVITY	47	0.295821	1.04109	0.402154	0.820613
microRNA motif	CACTGTG_MIR128A_MIR128B	331	0.217859	1.04094	0.328125	0.820563
GO Biological Process	GO_GERM_CELL_DEVELOPMENT	206	0.231527	1.0406	0.369205	0.821241
GO Molecular Function	GO_ORGANIC_ACID_SODIUM_SYMPORTER_ACTIVITY	30	0.325739	1.04049	0.403738	0.821111
GO Biological Process	GO_AMMONIUM_ION_METABOLIC_PROCESS	164	0.236865	1.04025	0.356536	0.821418
GO Biological Process	GO_POSITIVE_REGULATION_OF_PROTEIN_MATURATION	19	0.364194	1.04025	0.405797	0.820857
GO Cellular Component	GO_PERIKARYON	103	0.251908	1.0402	0.377049	0.820438
TF motif	RSRFC4_Q2	213	0.22531	1.04008	0.356688	0.82035
GO Biological Process	GO_POSITIVE_REGULATION_OF_POTASSIUM_ION_TRANSPORT	38	0.30513	1.04008	0.379791	0.819785
GO Cellular Component	GO_ACTIN_BASED_CELL_PROJECTION	179	0.234261	1.03994	0.3696	0.819735
GO Biological Process	GO_CELL_JUNCTION_ORGANIZATION	181	0.234113	1.03924	0.369748	0.821831
GO Biological Process	GO_NUCLEOSIDE_DIPHOSPHATE_METABOLIC_PROCESS	82	0.259951	1.03875	0.370107	0.823092
TF motif	LHX3_01	224	0.225333	1.03866	0.349259	0.822863
GO Biological Process	GO_VESICLE_CYTOSKELETAL_TRAFFICKING	38	0.303008	1.03861	0.386364	0.822467
GO Biological Process	GO_MECHANORECEPTOR_DIFFERENTIATION	51	0.288672	1.03845	0.389587	0.822538
GO Biological Process	GO_TISSUE_MIGRATION	81	0.263285	1.03788	0.383659	0.824049
TF motif	MZF1_01	235	0.225533	1.03785	0.375618	0.823605
GO Biological Process	GO_MRNA_CLEAVAGE	21	0.356016	1.03776	0.415094	0.823371
GO Biological Process	GO_NECROPTOTIC_PROCESS	20	0.358603	1.03721	0.423913	0.824839
GO Biological Process	GO_VACUOLAR_TRANSPORT	244	0.225793	1.03713	0.355593	0.824565
GO Biological Process	GO_CELLULAR_IRON_ION_HOMEOSTASIS	45	0.294691	1.03702	0.395683	0.824437
GO Biological Process	GO_NEGATIVE_REGULATION_OF_CYCLIN_DEPENDENT_PROTEIN_KINASE_ACTIVITY	31	0.329282	1.03695	0.411032	0.824125
GO Biological Process	GO_CELL_CELL_SIGNALING_INVOLVED_IN_CARDIAC_CONDUCTION	22	0.342446	1.0369	0.391941	0.823737
microRNA motif	AGCGCTT_MIR518F_MIR518E_MIR518A	18	0.37816	1.03681	0.395176	0.823514
GO Cellular Component	GO_ACROSOMAL_VESICLE	91	0.259719	1.03649	0.389273	0.82415
GO Biological Process	GO_JNK_CASCADE	82	0.257944	1.03616	0.391844	0.824776
GO Molecular Function	GO_ORGANIC_HYDROXY_COMPOUND_TRANSMEMBRANE_TRANSPORTER_ACTIVITY	59	0.27901	1.03603	0.411248	0.824703
TF motif	MEF2_02	225	0.226157	1.03571	0.3367	0.825312
GO Biological Process	GO_STEROID_METABOLIC_PROCESS	227	0.226629	1.03562	0.366834	0.825073
GO Biological Process	GO_MONOSACCHARIDE_METABOLIC_PROCESS	198	0.228894	1.03559	0.378205	0.824613
GO Biological Process	GO_REGULATION_OF_TRANSMEMBRANE_TRANSPORT	418	0.212322	1.03488	0.347287	0.826626
GO Molecular Function	GO_MONOCARBOXYLIC_ACID_TRANSMEMBRANE_TRANSPORTER_ACTIVITY	45	0.289846	1.03479	0.375439	0.826388
GO Biological Process	GO_RESPONSE_TO_ATP	28	0.325112	1.03462	0.412078	0.826481
microRNA motif	AACTGGA_MIR145	225	0.224856	1.03457	0.359873	0.82611
TF motif	AP1_Q6_01	263	0.222779	1.03422	0.364929	0.826872
GO Biological Process	GO_INNER_MITOCHONDRIAL_MEMBRANE_ORGANIZATION	17	0.366402	1.03369	0.425047	0.828266
GO Molecular Function	GO_SPECTRIN_BINDING	26	0.333963	1.03337	0.38587	0.82892
GO Biological Process	GO_RELAXATION_OF_MUSCLE	20	0.363602	1.03328	0.421053	0.828693
GO Biological Process	GO_NEGATIVE_REGULATION_OF_NEUROLOGICAL_SYSTEM_PROCESS	15	0.384604	1.03328	0.434951	0.828153
GO Biological Process	GO_NEGATIVE_REGULATION_OF_RESPONSE_TO_BIOTIC_STIMULUS	30	0.312068	1.03268	0.396396	0.829886
GO Biological Process	GO_PEPTIDE_HORMONE_PROCESSING	31	0.321652	1.03243	0.413163	0.830243
GO Biological Process	GO_POSITIVE_REGULATION_OF_PEPTIDYL_TYROSINE_PHOSPHORYLATION	159	0.238121	1.03241	0.377104	0.82975
GO Biological Process	GO_ENDODERM_DEVELOPMENT	71	0.266076	1.03237	0.420775	0.829364
Reactome pathway	REACTOME_TRANSFERRIN_ENDOCYTOSIS_AND_RECYCLING	25	0.337508	1.03234	0.379048	0.828911
GO Biological Process	GO_SENSORY_ORGAN_DEVELOPMENT	490	0.206741	1.03217	0.321212	0.828976
microRNA motif	ATACCTC_MIR202	176	0.232613	1.03211	0.401338	0.828616
GO Biological Process	GO_GLOMERULAR_EPITHELIUM_DEVELOPMENT	18	0.363931	1.03209	0.395131	0.828137
GO Biological Process	GO_REGULATION_OF_MEIOTIC_CELL_CYCLE	40	0.292355	1.03149	0.402174	0.829836
TF motif	AP4_Q5	268	0.22206	1.03116	0.374022	0.830534
GO Molecular Function	GO_TRANSCRIPTION_FACTOR_ACTIVITY_RNA_POLYMERASE_II_CORE_PROMOTER_PROXIMAL_REGION_SEQUENCE_SPECIFIC_BINDING	326	0.214903	1.03113	0.350079	0.830077
GO Molecular Function	GO_CHANNEL_REGULATOR_ACTIVITY	125	0.244554	1.03087	0.388792	0.830468
GO Molecular Function	GO_ICOSANOID_RECEPTOR_ACTIVITY	15	0.389151	1.03077	0.414122	0.830302
GO Biological Process	GO_NEGATIVE_REGULATION_OF_TRANSPORT	450	0.208926	1.03058	0.356495	0.830407
GO Biological Process	GO_CELL_AGING	63	0.271051	1.03057	0.381283	0.82991
GO Biological Process	GO_COPULATION	17	0.363995	1.03045	0.396057	0.829793
GO Biological Process	GO_NEURON_PROJECTION_EXTENSION	53	0.282092	1.03042	0.388215	0.829373
GO Biological Process	GO_ANDROGEN_METABOLIC_PROCESS	30	0.320615	1.03029	0.411449	0.829314
TF motif	TGIF_01	245	0.221754	1.03025	0.385621	0.8289
GO Biological Process	GO_REGULATION_OF_SYNAPTIC_TRANSMISSION_GABAERGIC	29	0.32552	1.03015	0.415468	0.828718
GO Biological Process	GO_POSITIVE_REGULATION_OF_INSULIN_SECRETION_INVOLVED_IN_CELLULAR_RESPONSE_TO_GLUCOSE_STIMULUS	27	0.329792	1.03007	0.395604	0.828466
GO Biological Process	GO_ACROSOME_REACTION	17	0.363512	1.02976	0.4375	0.829034
GO Biological Process	GO_SCF_DEPENDENT_PROTEASOMAL_UBIQUITIN_DEPENDENT_PROTEIN_CATABOLIC_PROCESS	23	0.339905	1.02974	0.413357	0.828593
GO Biological Process	GO_CELLULAR_RESPONSE_TO_AMINO_ACID_STARVATION	25	0.331255	1.02972	0.414815	0.8281
Reactome pathway	REACTOME_PLATELET_HOMEOSTASIS	75	0.268533	1.02953	0.413379	0.828264
GO Biological Process	GO_CELLULAR_PIGMENTATION	47	0.287028	1.02916	0.406308	0.829041
microRNA motif	GGCACAT_MIR455	58	0.277435	1.02908	0.401051	0.828787
GO Biological Process	GO_REGULATION_OF_RHO_PROTEIN_SIGNAL_TRANSDUCTION	109	0.247691	1.02905	0.391525	0.828368
TF motif	CAGGTG_E12_Q6	114	0.248814	1.02897	0.386935	0.82813
Reactome pathway	REACTOME_PHOSPHOLIPID_METABOLISM	193	0.228781	1.02889	0.388699	0.827852
GO Biological Process	GO_DENDRITIC_CELL_MIGRATION	20	0.347971	1.02883	0.396552	0.827552
GO Molecular Function	GO_POTASSIUM_CHANNEL_ACTIVITY	119	0.241429	1.02881	0.392027	0.827083
GO Molecular Function	GO_CALCIUM_DEPENDENT_PROTEIN_BINDING	60	0.272078	1.02871	0.40388	0.826931
GO Biological Process	GO_NEGATIVE_REGULATION_OF_ADHERENS_JUNCTION_ORGANIZATION	16	0.374152	1.02843	0.416364	0.827385
GO Biological Process	GO_NEGATIVE_REGULATION_OF_CALCIUM_ION_TRANSMEMBRANE_TRANSPORT	28	0.32403	1.02809	0.428832	0.828071
GO Cellular Component	GO_PHOTORECEPTOR_OUTER_SEGMENT	68	0.267084	1.02805	0.382826	0.827654
GO Biological Process	GO_REGULATION_OF_MUSCLE_CONTRACTION	146	0.23556	1.02805	0.373942	0.827132
GO Biological Process	GO_PROTEIN_TARGETING_TO_LYSOSOME	15	0.369403	1.02801	0.43152	0.82671
GO Molecular Function	GO_PHOSPHOLIPID_BINDING	351	0.213352	1.02797	0.369327	0.82634
GO Biological Process	GO_POSITIVE_REGULATION_OF_MYELOID_LEUKOCYTE_DIFFERENTIATION	49	0.28076	1.0277	0.387792	0.826777
GO Biological Process	GO_POSITIVE_REGULATION_OF_NIK_NF_KAPPAB_SIGNALING	28	0.323936	1.02728	0.419929	0.827776
GO Biological Process	GO_SYNAPTIC_VESICLE_CYCLE	89	0.252034	1.0268	0.379487	0.829011
GO Molecular Function	GO_HYALURONIC_ACID_BINDING	22	0.337505	1.02653	0.393502	0.829398
GO Biological Process	GO_REGULATION_OF_ANDROGEN_RECEPTOR_SIGNALING_PATHWAY	22	0.332999	1.02619	0.423488	0.830121
TF motif	HNF3ALPHA_Q6	204	0.229713	1.02607	0.391586	0.829996
GO Cellular Component	GO_INTERMEDIATE_FILAMENT	186	0.231324	1.02523	0.411765	0.832504
KEGG pathway	KEGG_CYTOKINE_CYTOKINE_RECEPTOR_INTERACTION	254	0.222969	1.0251	0.411093	0.832453
GO Molecular Function	GO_ATPASE_BINDING	76	0.265836	1.02502	0.386194	0.832183
TF motif	TAAYNRNNTCC_UNKNOWN	51	0.279915	1.02481	0.39688	0.83241
GO Biological Process	GO_REGULATION_OF_INTERLEUKIN_8_PRODUCTION	60	0.271136	1.02475	0.410163	0.832104
GO Biological Process	GO_CYCLIC_NUCLEOTIDE_METABOLIC_PROCESS	57	0.276721	1.0244	0.413479	0.832861
GO Cellular Component	GO_PRE_AUTOPHAGOSOMAL_STRUCTURE_MEMBRANE	16	0.377209	1.02416	0.414729	0.833179
GO Biological Process	GO_TISSUE_HOMEOSTASIS	165	0.231885	1.02408	0.378862	0.832913
GO Biological Process	GO_LONG_CHAIN_FATTY_ACID_METABOLIC_PROCESS	86	0.25385	1.02374	0.398589	0.833641
GO Biological Process	GO_MULTI_ORGANISM_BEHAVIOR	74	0.263601	1.02363	0.411232	0.83347
GO Biological Process	GO_VESICLE_ORGANIZATION	276	0.21756	1.02361	0.404459	0.832988
Reactome pathway	REACTOME_METABOLISM_OF_LIPIDS_AND_LIPOPROTEINS	463	0.206862	1.02354	0.411955	0.832716
GO Cellular Component	GO_CILIUM	465	0.207233	1.0233	0.388393	0.83302
GO Biological Process	GO_REGULATION_OF_NUCLEOTIDE_METABOLIC_PROCESS	208	0.222165	1.02317	0.355109	0.833033
microRNA motif	CACGTTT_MIR302A	31	0.310434	1.02287	0.416084	0.833587
microRNA motif	TTTGTAG_MIR520D	331	0.213356	1.02284	0.393791	0.833157
TF motif	SOX9_B1	233	0.221986	1.02254	0.389831	0.833775
GO Molecular Function	GO_RECEPTOR_SIGNALING_COMPLEX_SCAFFOLD_ACTIVITY	23	0.339104	1.02248	0.414855	0.833436
GO Cellular Component	GO_CCR4_NOT_COMPLEX	15	0.378027	1.02247	0.419608	0.832959
GO Molecular Function	GO_LIGAND_DEPENDENT_NUCLEAR_RECEPTOR_BINDING	22	0.345968	1.02223	0.420183	0.833252
GO Molecular Function	GO_INOSITOL_PHOSPHATE_PHOSPHATASE_ACTIVITY	20	0.346377	1.02186	0.418692	0.834088
GO Biological Process	GO_NEGATIVE_REGULATION_OF_EXOCYTOSIS	26	0.320944	1.02174	0.404896	0.833986
GO Biological Process	GO_SPERMATID_DIFFERENTIATION	125	0.242425	1.02148	0.406897	0.834461
GO Molecular Function	GO_ACYLGLYCEROL_O_ACYLTRANSFERASE_ACTIVITY	28	0.318406	1.02101	0.405904	0.835623
GO Biological Process	GO_POSITIVE_REGULATION_OF_LEUKOCYTE_APOPTOTIC_PROCESS	27	0.323198	1.02066	0.424296	0.836332
microRNA motif	CTTGTAT_MIR381	203	0.223676	1.02045	0.424958	0.836568
GO Biological Process	GO_RESPONSE_TO_COCAINE	46	0.286182	1.02033	0.414234	0.836475
Reactome pathway	REACTOME_NITRIC_OXIDE_STIMULATES_GUANYLATE_CYCLASE	25	0.332195	1.01968	0.422383	0.838346
GO Biological Process	GO_CELLULAR_DEFENSE_RESPONSE	55	0.276457	1.01949	0.443262	0.83851
GO Molecular Function	GO_UBIQUITIN_LIKE_PROTEIN_TRANSFERASE_ACTIVITY	413	0.210362	1.01936	0.394578	0.838436
GO Biological Process	GO_NEGATIVE_REGULATION_OF_REACTIVE_OXYGEN_SPECIES_BIOSYNTHETIC_PROCESS	16	0.362776	1.01923	0.426259	0.838359
BioCarta pathway	BIOCARTA_G2_PATHWAY	24	0.33884	1.01881	0.43346	0.839366
GO Biological Process	GO_REGULATION_OF_CELL_SHAPE	138	0.235869	1.01868	0.401042	0.839314
GO Biological Process	GO_CYTOSKELETON_DEPENDENT_INTRACELLULAR_TRANSPORT	115	0.244056	1.01819	0.419521	0.84058
GO Biological Process	GO_NEGATIVE_REGULATION_OF_DEVELOPMENTAL_GROWTH	84	0.256685	1.01812	0.434028	0.840289
GO Biological Process	GO_NEGATIVE_REGULATION_OF_CYTOKINE_BIOSYNTHETIC_PROCESS	28	0.317498	1.01803	0.429872	0.840078
GO Biological Process	GO_NEGATIVE_REGULATION_OF_NF_KAPPAB_IMPORT_INTO_NUCLEUS	18	0.350635	1.01786	0.433213	0.84016
GO Molecular Function	GO_PHOSPHATE_TRANSMEMBRANE_TRANSPORTER_ACTIVITY	30	0.313995	1.01731	0.415929	0.841603
GO Cellular Component	GO_ACTIN_CYTOSKELETON	438	0.206097	1.01638	0.386466	0.84456
microRNA motif	ACTTTAT_MIR1425P	284	0.216993	1.01637	0.408946	0.844033
BioCarta pathway	BIOCARTA_EPO_PATHWAY	19	0.351316	1.01637	0.446328	0.843495
GO Biological Process	GO_DEVELOPMENTAL_PROGRAMMED_CELL_DEATH	26	0.327533	1.01632	0.451087	0.843179
GO Molecular Function	GO_HEPARAN_SULFATE_PROTEOGLYCAN_BINDING	18	0.358806	1.01622	0.423146	0.843026
GO Biological Process	GO_TRABECULA_FORMATION	22	0.340566	1.01615	0.423488	0.842723
TF motif	BACH2_01	265	0.216831	1.01597	0.414754	0.842855
GO Biological Process	GO_NEUROEPITHELIAL_CELL_DIFFERENTIATION	63	0.269132	1.01575	0.410839	0.84309
GO Molecular Function	GO_MICROFILAMENT_MOTOR_ACTIVITY	21	0.343394	1.01569	0.446529	0.842783
GO Molecular Function	GO_GALACTOSYLTRANSFERASE_ACTIVITY	33	0.315265	1.01567	0.42637	0.842334
GO Biological Process	GO_PERIPHERAL_NERVOUS_SYSTEM_DEVELOPMENT	69	0.265137	1.01562	0.430532	0.841979
GO Biological Process	GO_POSITIVE_REGULATION_OF_POTASSIUM_ION_TRANSMEMBRANE_TRANSPORT	27	0.317564	1.0155	0.419962	0.841866
Reactome pathway	REACTOME_KERATAN_SULFATE_BIOSYNTHESIS	26	0.324151	1.01544	0.425094	0.841559
GO Biological Process	GO_NEURON_PROJECTION_MORPHOGENESIS	401	0.207733	1.01516	0.399404	0.842051
Reactome pathway	REACTOME_GLUCAGON_SIGNALING_IN_METABOLIC_REGULATION	32	0.314382	1.01503	0.436673	0.841966
GO Biological Process	GO_GOLGI_TO_ENDOSOME_TRANSPORT	18	0.34605	1.01478	0.397504	0.842343
GO Biological Process	GO_CELL_MATRIX_ADHESION	115	0.243173	1.01465	0.419463	0.84227
GO Biological Process	GO_COGNITION	249	0.218579	1.01464	0.436893	0.841771
GO Biological Process	GO_FUCOSYLATION	24	0.330215	1.01461	0.414122	0.841353
GO Biological Process	GO_CELLULAR_MONOVALENT_INORGANIC_CATION_HOMEOSTASIS	94	0.252808	1.0145	0.431034	0.841255
GO Biological Process	GO_TERPENOID_METABOLIC_PROCESS	100	0.249887	1.01432	0.433272	0.841381
KEGG pathway	KEGG_CALCIUM_SIGNALING_PATHWAY	175	0.227727	1.01417	0.403974	0.84138
GO Biological Process	GO_POSITIVE_REGULATION_OF_REGULATED_SECRETORY_PATHWAY	49	0.279981	1.01393	0.432292	0.841756
GO Molecular Function	GO_LOW_DENSITY_LIPOPROTEIN_PARTICLE_BINDING	15	0.372603	1.01374	0.437616	0.841899
GO Molecular Function	GO_VOLTAGE_GATED_SODIUM_CHANNEL_ACTIVITY	20	0.349993	1.01367	0.43088	0.841597
GO Biological Process	GO_MEMBRANE_INVAGINATION	41	0.289987	1.01346	0.407801	0.841846
GO Biological Process	GO_NEGATIVE_REGULATION_OF_CELL_JUNCTION_ASSEMBLY	20	0.345284	1.01332	0.417122	0.8418
GO Biological Process	GO_POSITIVE_REGULATION_OF_PHOSPHOLIPID_METABOLIC_PROCESS	41	0.289777	1.01322	0.458175	0.841656
GO Biological Process	GO_RESPONSE_TO_NERVE_GROWTH_FACTOR	37	0.301275	1.013	0.438849	0.841934
GO Cellular Component	GO_ENDOPLASMIC_RETICULUM_LUMEN	198	0.225351	1.01258	0.425775	0.842875
TF motif	CEBPDELTA_Q6	238	0.217752	1.01202	0.407936	0.844389
GO Biological Process	GO_ACTIN_FILAMENT_BASED_PROCESS	443	0.204771	1.0117	0.423369	0.84502
GO Biological Process	GO_ZINC_II_ION_TRANSPORT	26	0.327616	1.01134	0.4319	0.845823
Reactome pathway	REACTOME_ION_CHANNEL_TRANSPORT	53	0.276574	1.01128	0.425308	0.845519
GO Cellular Component	GO_PERICENTRIOLAR_MATERIAL	18	0.353928	1.0111	0.468379	0.845663
GO Biological Process	GO_REGULATION_OF_ACTIN_FILAMENT_BASED_MOVEMENT	32	0.306451	1.01095	0.457597	0.845646
GO Biological Process	GO_TETRAPYRROLE_BIOSYNTHETIC_PROCESS	27	0.324558	1.01092	0.438563	0.845219
GO Biological Process	GO_WALKING_BEHAVIOR	31	0.308052	1.01086	0.450758	0.844896
GO Biological Process	GO_NEGATIVE_REGULATION_OF_ION_TRANSPORT	125	0.235472	1.01082	0.434555	0.844535
GO Biological Process	GO_NEGATIVE_REGULATION_OF_CATION_TRANSMEMBRANE_TRANSPORT	60	0.267275	1.01076	0.454545	0.844213
GO Biological Process	GO_REGULATION_OF_LONG_TERM_NEURONAL_SYNAPTIC_PLASTICITY	24	0.326374	1.0107	0.43633	0.843911
GO Biological Process	GO_EYE_DEVELOPMENT	323	0.212363	1.01067	0.425633	0.84348
GO Biological Process	GO_REPRODUCTIVE_BEHAVIOR	30	0.313237	1.01056	0.448473	0.843371
GO Biological Process	GO_MULTICELLULAR_ORGANISMAL_HOMEOSTASIS	266	0.215521	1.01029	0.437107	0.843844
TF motif	FOXO1_02	237	0.219255	1.01006	0.426471	0.844126
GO Biological Process	GO_DIGESTION	126	0.239349	1.00988	0.430034	0.844231
GO Molecular Function	GO_CHANNEL_INHIBITOR_ACTIVITY	36	0.30021	1.00985	0.433219	0.843791
GO Biological Process	GO_REGULATION_OF_PLATELET_ACTIVATION	31	0.307269	1.00975	0.427778	0.843623
GO Biological Process	GO_RESPONSE_TO_INTERLEUKIN_6	25	0.326549	1.00971	0.442125	0.843213
GO Cellular Component	GO_BLOC_COMPLEX	20	0.345237	1.00968	0.457143	0.842789
GO Cellular Component	GO_CILIARY_BASE	23	0.33208	1.00957	0.424632	0.842665
GO Cellular Component	GO_IONOTROPIC_GLUTAMATE_RECEPTOR_COMPLEX	47	0.282781	1.00957	0.432916	0.842147
GO Biological Process	GO_REGULATION_OF_LIPID_METABOLIC_PROCESS	277	0.216217	1.00953	0.408867	0.841779
GO Biological Process	GO_NEGATIVE_REGULATION_OF_CELL_SUBSTRATE_ADHESION	53	0.275892	1.0091	0.404594	0.842828
TF motif	RREB1_01	206	0.223568	1.00874	0.429043	0.843592
microRNA motif	GCTTGAA_MIR498	114	0.241342	1.00871	0.457407	0.843148
GO Biological Process	GO_EXCITATORY_POSTSYNAPTIC_POTENTIAL	27	0.321551	1.00845	0.44486	0.843595
GO Biological Process	GO_ORGANIC_ACID_CATABOLIC_PROCESS	201	0.223286	1.0083	0.443918	0.843603
GO Biological Process	GO_VISUAL_BEHAVIOR	50	0.275147	1.00827	0.412186	0.843177
TF motif	ZIC2_01	244	0.216543	1.00823	0.434853	0.842801
GO Biological Process	GO_NEGATIVE_REGULATION_OF_ORGANELLE_ASSEMBLY	22	0.340881	1.00822	0.44592	0.842325
GO Biological Process	GO_SENSORY_PERCEPTION_OF_CHEMICAL_STIMULUS	453	0.205889	1.00791	0.429245	0.842927
GO Biological Process	GO_REGULATION_OF_INTRINSIC_APOPTOTIC_SIGNALING_PATHWAY_BY_P53_CLASS_MEDIATOR	22	0.329905	1.00767	0.432479	0.843257
BioCarta pathway	BIOCARTA_CCR5_PATHWAY	17	0.360035	1.00766	0.452242	0.842776
TF motif	CHOP_01	233	0.218993	1.00714	0.438825	0.8441
GO Molecular Function	GO_HMG_BOX_DOMAIN_BINDING	18	0.357677	1.00705	0.426808	0.843942
GO Biological Process	GO_RESPONSE_TO_STEROL	24	0.33501	1.00699	0.438811	0.843608
GO Biological Process	GO_ENDOCRINE_PROCESS	44	0.284813	1.00696	0.407871	0.843209
TF motif	GGCNKCCATNK_UNKNOWN	139	0.235688	1.00685	0.432079	0.84306
GO Biological Process	GO_RESPONSE_TO_GLUCAGON	47	0.28104	1.00673	0.412564	0.842961
GO Molecular Function	GO_PHOSPHOTRANSFERASE_ACTIVITY_PHOSPHATE_GROUP_AS_ACCEPTOR	39	0.290981	1.00632	0.436494	0.84389
GO Biological Process	GO_REGULATION_OF_OSTEOCLAST_DIFFERENTIATION	62	0.27442	1.00608	0.438061	0.844234
GO Molecular Function	GO_SUGAR_TRANSMEMBRANE_TRANSPORTER_ACTIVITY	31	0.314539	1.00594	0.453427	0.844217
GO Biological Process	GO_POSTTRANSCRIPTIONAL_GENE_SILENCING	42	0.289935	1.00593	0.437722	0.843724
GO Biological Process	GO_MODULATION_OF_SYNAPTIC_TRANSMISSION	299	0.214632	1.00565	0.462822	0.84424
GO Biological Process	GO_ISOPRENOID_METABOLIC_PROCESS	120	0.238243	1.00564	0.430743	0.843789
GO Biological Process	GO_POST_ANAL_TAIL_MORPHOGENESIS	18	0.354342	1.00559	0.449248	0.843445
GO Biological Process	GO_CENTRAL_NERVOUS_SYSTEM_PROJECTION_NEURON_AXONOGENESIS	22	0.340661	1.00509	0.468978	0.84475
GO Biological Process	GO_NEGATIVE_REGULATION_OF_INTRINSIC_APOPTOTIC_SIGNALING_PATHWAY_BY_P53_CLASS_MEDIATOR	18	0.350925	1.00481	0.439024	0.845282
GO Cellular Component	GO_EXCITATORY_SYNAPSE	196	0.223824	1.00458	0.44373	0.845593
GO Biological Process	GO_NEGATIVE_REGULATION_OF_JNK_CASCADE	33	0.30468	1.00446	0.450091	0.845533
BioCarta pathway	BIOCARTA_BAD_PATHWAY	26	0.327557	1.00416	0.452055	0.846131
GO Molecular Function	GO_MODIFIED_AMINO_ACID_TRANSMEMBRANE_TRANSPORTER_ACTIVITY	16	0.362049	1.00392	0.449091	0.846503
GO Biological Process	GO_NEGATIVE_REGULATION_OF_TOR_SIGNALING	30	0.308558	1.0034	0.444649	0.847809
GO Molecular Function	GO_TRANSCRIPTIONAL_REPRESSOR_ACTIVITY_RNA_POLYMERASE_II_TRANSCRIPTION_FACTOR_BINDING	86	0.252214	1.00332	0.434932	0.847622
GO Biological Process	GO_POSITIVE_REGULATION_OF_CELL_DEVELOPMENT	468	0.203792	1.00301	0.425076	0.848225
GO Biological Process	GO_ACTIVATION_OF_NF_KAPPAB_INDUCING_KINASE_ACTIVITY	17	0.353222	1.00281	0.444008	0.8484
TF motif	RP58_01	201	0.224074	1.00268	0.439799	0.848337
microRNA motif	TAATAAT_MIR126	219	0.218665	1.00238	0.441667	0.848872
GO Biological Process	GO_SENSORY_ORGAN_MORPHOGENESIS	238	0.216305	1.00228	0.429565	0.848707
GO Biological Process	GO_HEME_METABOLIC_PROCESS	29	0.309638	1.00195	0.454545	0.849414
GO Biological Process	GO_CELLULAR_RESPONSE_TO_CALCIUM_ION	47	0.28072	1.00187	0.455674	0.849171
GO Biological Process	GO_REGULATION_OF_SODIUM_ION_TRANSMEMBRANE_TRANSPORTER_ACTIVITY	37	0.291984	1.00181	0.445035	0.848892
GO Biological Process	GO_REGULATION_OF_RECEPTOR_BIOSYNTHETIC_PROCESS	21	0.337856	1.00151	0.470163	0.849453
GO Biological Process	GO_SPECIFICATION_OF_SYMMETRY	115	0.23896	1.00128	0.437398	0.849781
GO Biological Process	GO_HEART_PROCESS	85	0.248561	1.00124	0.466071	0.849406
GO Biological Process	GO_DENDRITIC_SPINE_DEVELOPMENT	19	0.343532	1.00123	0.450652	0.848916
GO Molecular Function	GO_BETA_CATENIN_BINDING	83	0.251791	1.0009	0.454231	0.849581
TF motif	IRF2_01	124	0.233186	1.00074	0.454392	0.849611
GO Cellular Component	GO_XY_BODY	15	0.369883	1.00047	0.458801	0.850086
TF motif	FXR_IR1_Q6	108	0.243049	1.00033	0.462069	0.850032
GO Biological Process	GO_ENDOPLASMIC_RETICULUM_ORGANIZATION	38	0.292019	0.999903	0.465827	0.851041
GO Molecular Function	GO_TRANSFERASE_ACTIVITY_TRANSFERRING_GLYCOSYL_GROUPS	277	0.214019	0.999889	0.458882	0.85058
Reactome pathway	REACTOME_NEPHRIN_INTERACTIONS	19	0.341735	0.999844	0.436803	0.850225
GO Biological Process	GO_PROTEIN_KINASE_B_SIGNALING	34	0.299465	0.999672	0.435662	0.850307
GO Biological Process	GO_LABYRINTHINE_LAYER_DEVELOPMENT	44	0.283326	0.999196	0.448763	0.851472
GO Biological Process	GO_ASPARTATE_FAMILY_AMINO_ACID_METABOLIC_PROCESS	55	0.269486	0.999173	0.429603	0.85104
TF motif	OCT1_01	257	0.215002	0.999055	0.453834	0.85094
GO Biological Process	GO_REGULATION_OF_CELL_MORPHOGENESIS_INVOLVED_IN_DIFFERENTIATION	336	0.207586	0.998948	0.463224	0.850809
TF motif	RYCACNNRNNRNCAG_UNKNOWN	104	0.240638	0.998898	0.445946	0.850503
GO Biological Process	GO_CELL_PROJECTION_ASSEMBLY	262	0.21466	0.998893	0.4375	0.85001
GO Biological Process	GO_NEGATIVE_REGULATION_OF_OSSIFICATION	65	0.261388	0.998765	0.445826	0.849976
TF motif	GGCKCATGS_UNKNOWN	110	0.240944	0.998763	0.456559	0.849477
GO Biological Process	GO_NEGATIVE_REGULATION_OF_INTERLEUKIN_10_PRODUCTION	16	0.368648	0.998601	0.448405	0.84954
GO Biological Process	GO_INTRINSIC_APOPTOTIC_SIGNALING_PATHWAY	151	0.227625	0.998466	0.47069	0.849504
TF motif	PEA3_Q6	255	0.213748	0.99824	0.464229	0.849789
GO Biological Process	GO_EPIBOLY	23	0.325524	0.998167	0.476895	0.849552
GO Biological Process	GO_REGULATION_OF_LAMELLIPODIUM_ORGANIZATION	37	0.293075	0.998144	0.47081	0.849137
GO Cellular Component	GO_SPERM_FLAGELLUM	57	0.268427	0.998056	0.453913	0.848925
GO Biological Process	GO_POSITIVE_REGULATION_OF_BLOOD_CIRCULATION	93	0.240935	0.997908	0.464738	0.84896
GO Biological Process	GO_ACTIVATION_OF_ADENYLATE_CYCLASE_ACTIVITY	38	0.293827	0.997864	0.446154	0.848619
GO Cellular Component	GO_INTRINSIC_COMPONENT_OF_ORGANELLE_MEMBRANE	276	0.212042	0.997847	0.459069	0.848179
GO Biological Process	GO_PATTERN_SPECIFICATION_PROCESS	414	0.204309	0.997735	0.467647	0.848084
GO Biological Process	GO_MATING_BEHAVIOR	23	0.328269	0.997508	0.420108	0.848395
microRNA motif	AGTTCTC_MIR146A_MIR146B	59	0.27011	0.997063	0.472125	0.849523
GO Biological Process	GO_SMOOTHENED_SIGNALING_PATHWAY	72	0.258048	0.997011	0.436077	0.849203
GO Biological Process	GO_NEGATIVE_REGULATION_OF_TUMOR_NECROSIS_FACTOR_SUPERFAMILY_CYTOKINE_PRODUCTION	43	0.288465	0.996905	0.44523	0.849101
GO Biological Process	GO_PEPTIDYL_TYROSINE_MODIFICATION	185	0.222222	0.996775	0.470588	0.849068
GO Biological Process	GO_REGULATION_OF_RESPIRATORY_GASEOUS_EXCHANGE	23	0.32882	0.996243	0.453125	0.85047
Hallmark	HALLMARK_KRAS_SIGNALING_DN	200	0.223355	0.996082	0.499182	0.85054
TF motif	RFX1_02	272	0.211373	0.9956	0.493464	0.851719
GO Biological Process	GO_NEGATIVE_REGULATION_OF_CELL_MORPHOGENESIS_INVOLVED_IN_DIFFERENTIATION	117	0.236194	0.995353	0.477759	0.852089
Reactome pathway	REACTOME_CELL_JUNCTION_ORGANIZATION	76	0.252556	0.995272	0.463415	0.851873
TF motif	STAT6_01	255	0.213306	0.995236	0.451104	0.851507
KEGG pathway	KEGG_AXON_GUIDANCE	129	0.233601	0.995193	0.456081	0.851168
BioCarta pathway	BIOCARTA_NOS1_PATHWAY	21	0.337852	0.995	0.48	0.851337
GO Biological Process	GO_POSITIVE_REGULATION_OF_TISSUE_REMODELING	26	0.314015	0.994918	0.456439	0.851149
TF motif	AML1_Q6	261	0.212405	0.99476	0.475819	0.851193
GO Biological Process	GO_HEPARAN_SULFATE_PROTEOGLYCAN_BIOSYNTHETIC_PROCESS	23	0.321222	0.99453	0.468635	0.851509
Reactome pathway	REACTOME_SIGNALING_BY_INSULIN_RECEPTOR	103	0.240726	0.994131	0.465753	0.852462
BioCarta pathway	BIOCARTA_TCR_PATHWAY	44	0.279676	0.993652	0.478339	0.853653
GO Biological Process	GO_CELLULAR_KETONE_METABOLIC_PROCESS	66	0.261588	0.993332	0.465241	0.854306
TF motif	NFKB_C	256	0.21377	0.993138	0.448718	0.854469
Reactome pathway	REACTOME_LIPID_DIGESTION_MOBILIZATION_AND_TRANSPORT	44	0.285259	0.993008	0.472727	0.854432
microRNA motif	GCACCTT_MIR18A_MIR18B	116	0.238375	0.99271	0.455	0.854979
GO Molecular Function	GO_ALKALI_METAL_ION_BINDING	21	0.334308	0.992475	0.455446	0.855296
TF motif	PITX2_Q2	246	0.216104	0.992113	0.490385	0.85609
GO Cellular Component	GO_CELL_SUBSTRATE_JUNCTION	377	0.203497	0.991978	0.500768	0.856073
GO Biological Process	GO_REACTIVE_OXYGEN_SPECIES_BIOSYNTHETIC_PROCESS	23	0.324171	0.991955	0.461686	0.855646
BioCarta pathway	BIOCARTA_P53HYPOXIA_PATHWAY	21	0.335069	0.991823	0.434622	0.855596
GO Biological Process	GO_CELLULAR_RESPONSE_TO_BIOTIC_STIMULUS	159	0.225801	0.991804	0.476898	0.855162
GO Molecular Function	GO_PROTEIN_COMPLEX_SCAFFOLD	67	0.258841	0.991604	0.478188	0.855359
TF motif	GNCF_01	75	0.252325	0.991437	0.469751	0.855447
GO Biological Process	GO_MAST_CELL_ACTIVATION	21	0.337422	0.991084	0.475655	0.856148
GO Biological Process	GO_GLYCOLIPID_BIOSYNTHETIC_PROCESS	61	0.266736	0.991012	0.467043	0.855893
GO Biological Process	GO_CELL_SURFACE_RECEPTOR_SIGNALING_PATHWAY_INVOLVED_IN_HEART_DEVELOPMENT	16	0.359383	0.990893	0.459313	0.855815
Reactome pathway	REACTOME_INTEGRIN_CELL_SURFACE_INTERACTIONS	78	0.252779	0.990843	0.469671	0.855475
Reactome pathway	REACTOME_PLATELET_AGGREGATION_PLUG_FORMATION	34	0.295805	0.990689	0.469314	0.855498
GO Biological Process	GO_HINDLIMB_MORPHOGENESIS	37	0.29324	0.990367	0.448155	0.85614
GO Biological Process	GO_PHOSPHATE_ION_TRANSPORT	18	0.348024	0.990324	0.473585	0.855795
Reactome pathway	REACTOME_G_ALPHA_Q_SIGNALLING_EVENTS	178	0.219874	0.990303	0.490291	0.855371
GO Cellular Component	GO_POTASSIUM_CHANNEL_COMPLEX	90	0.244311	0.990005	0.481034	0.855865
GO Biological Process	GO_STRIATED_MUSCLE_CELL_DIFFERENTIATION	171	0.223496	0.989925	0.458609	0.855652
GO Biological Process	GO_MAMMARY_GLAND_MORPHOGENESIS	39	0.288998	0.989884	0.475472	0.855305
Reactome pathway	REACTOME_NCAM1_INTERACTIONS	39	0.291025	0.989838	0.477273	0.85496
GO Biological Process	GO_RESPONSE_TO_TRANSFORMING_GROWTH_FACTOR_BETA	141	0.229596	0.989772	0.458962	0.8547
GO Biological Process	GO_LIPID_CATABOLIC_PROCESS	240	0.214686	0.989722	0.502479	0.854367
GO Biological Process	GO_CHONDROITIN_SULFATE_PROTEOGLYCAN_METABOLIC_PROCESS	43	0.282884	0.989658	0.46558	0.854111
GO Biological Process	GO_NEGATIVE_REGULATION_OF_KIDNEY_DEVELOPMENT	17	0.347869	0.989363	0.463511	0.854698
GO Molecular Function	GO_KINESIN_BINDING	32	0.300673	0.988893	0.474315	0.855837
GO Biological Process	GO_POSITIVE_REGULATION_OF_INTERLEUKIN_8_PRODUCTION	44	0.280335	0.98887	0.464481	0.85543
GO Biological Process	GO_TRABECULA_MORPHOGENESIS	38	0.291714	0.98859	0.450382	0.855956
Hallmark	HALLMARK_PEROXISOME	103	0.242942	0.988185	0.473137	0.856883
GO Biological Process	GO_SKIN_EPIDERMIS_DEVELOPMENT	71	0.252451	0.988181	0.46087	0.856402
GO Biological Process	GO_RETINA_LAYER_FORMATION	22	0.324529	0.988122	0.471154	0.856124
GO Biological Process	GO_RESPONSE_TO_HEAT	89	0.244968	0.987848	0.469983	0.856579
TF motif	IRF1_01	248	0.211329	0.987832	0.489149	0.856134
microRNA motif	CAATGCA_MIR33	91	0.245405	0.987104	0.492308	0.85821
GO Biological Process	GO_TRANSMEMBRANE_RECEPTOR_PROTEIN_SERINE_THREONINE_KINASE_SIGNALING_PATHWAY	186	0.220333	0.986977	0.474878	0.858156
GO Biological Process	GO_TRIVALENT_INORGANIC_CATION_TRANSPORT	39	0.288194	0.986838	0.483592	0.858166
GO Biological Process	GO_TEMPERATURE_HOMEOSTASIS	26	0.314961	0.986822	0.450467	0.857734
GO Biological Process	GO_RESPONSE_TO_ALCOHOL	359	0.20532	0.986777	0.471229	0.857402
GO Cellular Component	GO_PHOTORECEPTOR_DISC_MEMBRANE	18	0.352259	0.986747	0.489484	0.856993
GO Biological Process	GO_MEMBRANE_RAFT_ORGANIZATION	17	0.350137	0.986649	0.520446	0.856852
GO Biological Process	GO_STEROL_TRANSPORT	48	0.274555	0.986584	0.46167	0.856581
GO Biological Process	GO_GENITALIA_DEVELOPMENT	42	0.28501	0.986268	0.496364	0.857224
GO Biological Process	GO_POSITIVE_REGULATION_OF_LIPID_CATABOLIC_PROCESS	24	0.313185	0.98612	0.454874	0.857244
GO Molecular Function	GO_PDZ_DOMAIN_BINDING	89	0.247521	0.985544	0.49481	0.858783
microRNA motif	AAGTCCA_MIR422B_MIR422A	71	0.252998	0.985484	0.487676	0.858508
Reactome pathway	REACTOME_CREB_PHOSPHORYLATION_THROUGH_THE_ACTIVATION_OF_CAMKII	15	0.360729	0.985211	0.459048	0.859006
TF motif	TTGTTT_FOXO4_01	183	0.222451	0.985071	0.489831	0.859015
GO Molecular Function	GO_NON_MEMBRANE_SPANNING_PROTEIN_TYROSINE_KINASE_ACTIVITY	46	0.277639	0.985042	0.475229	0.858641
TF motif	AML1_01	261	0.212405	0.984876	0.5072	0.858726
Reactome pathway	REACTOME_SIGNALLING_BY_NGF	210	0.215776	0.984742	0.473856	0.858713
GO Biological Process	GO_PHOSPHATIDYLETHANOLAMINE_METABOLIC_PROCESS	17	0.344822	0.984735	0.478	0.858252
GO Biological Process	GO_SEX_DIFFERENTIATION	254	0.215021	0.984472	0.492378	0.858694
GO Biological Process	GO_INOSITOL_PHOSPHATE_METABOLIC_PROCESS	55	0.263496	0.984	0.462712	0.85985
TF motif	STAT5B_01	246	0.212944	0.983484	0.508857	0.861185
GO Molecular Function	GO_ORGANIC_CATION_TRANSMEMBRANE_TRANSPORTER_ACTIVITY	15	0.36591	0.983217	0.48497	0.861646
GO Biological Process	GO_MAMMARY_GLAND_EPITHELIUM_DEVELOPMENT	51	0.274081	0.983194	0.475089	0.861237
Reactome pathway	REACTOME_IL_3_5_AND_GM_CSF_SIGNALING	43	0.280685	0.983179	0.477663	0.860802
GO Biological Process	GO_REGULATION_OF_CALCIUM_MEDIATED_SIGNALING	74	0.253967	0.983116	0.475694	0.86054
Reactome pathway	REACTOME_SIGNALING_BY_RHO_GTPASES	108	0.23565	0.983041	0.506689	0.860308
GO Biological Process	GO_REGULATION_OF_ACTIVATED_T_CELL_PROLIFERATION	37	0.289813	0.982934	0.501773	0.860203
GO Biological Process	GO_REGULATION_OF_ENDOCYTOSIS	194	0.216063	0.982351	0.512563	0.861729
GO Biological Process	GO_REGULATION_OF_ANTIGEN_RECEPTOR_MEDIATED_SIGNALING_PATHWAY	41	0.286967	0.982143	0.490809	0.861979
GO Biological Process	GO_OOCYTE_DIFFERENTIATION	38	0.2837	0.982016	0.479452	0.861925
TF motif	YTATTTTNR_MEF2_02	333	0.204493	0.982006	0.52	0.861466
GO Biological Process	GO_NEGATIVE_REGULATION_OF_PROTEIN_SECRETION	107	0.234561	0.981459	0.487352	0.862911
GO Biological Process	GO_FORELIMB_MORPHOGENESIS	40	0.285906	0.981042	0.477927	0.863863
GO Biological Process	GO_EPITHELIAL_CELL_PROLIFERATION	84	0.246234	0.980861	0.484099	0.864009
GO Biological Process	GO_RESPONSE_TO_ACIDIC_PH	21	0.334574	0.980684	0.486989	0.864148
microRNA motif	GCTCTTG_MIR335	86	0.243594	0.980207	0.495667	0.865301
GO Biological Process	GO_REGULATION_OF_CELLULAR_RESPONSE_TO_GROWTH_FACTOR_STIMULUS	227	0.214224	0.980118	0.531303	0.865094
microRNA motif	TAATGTG_MIR323	159	0.223981	0.980065	0.48414	0.864799
GO Biological Process	GO_QUINONE_METABOLIC_PROCESS	28	0.310765	0.979859	0.466905	0.864984
TF motif	IRF1_Q6	253	0.209875	0.979828	0.512158	0.864612
GO Biological Process	GO_ADENYLATE_CYCLASE_MODULATING_G_PROTEIN_COUPLED_RECEPTOR_SIGNALING_PATHWAY	145	0.227447	0.979686	0.481229	0.86463
TF motif	T3R_Q6	247	0.209767	0.979674	0.532258	0.864185
GO Biological Process	GO_POSITIVE_REGULATION_OF_RECEPTOR_ACTIVITY	45	0.278288	0.979657	0.496441	0.863756
GO Biological Process	GO_ENDOCYTIC_RECYCLING	25	0.308266	0.97953	0.495446	0.86372
TF motif	PIT1_Q6	232	0.21241	0.979332	0.493399	0.863945
Reactome pathway	REACTOME_G_ALPHA_Z_SIGNALLING_EVENTS	43	0.280015	0.979216	0.480216	0.863861
GO Biological Process	GO_PITUITARY_GLAND_DEVELOPMENT	42	0.281316	0.978931	0.479204	0.864378
GO Biological Process	GO_SIGNAL_TRANSDUCTION_BY_PROTEIN_PHOSPHORYLATION	399	0.202069	0.978881	0.529674	0.86409
GO Biological Process	GO_NEGATIVE_REGULATION_OF_TISSUE_REMODELING	17	0.352137	0.978374	0.464552	0.865349
TF motif	TAL1ALPHAE47_01	248	0.209621	0.977936	0.521739	0.866421
GO Biological Process	GO_MUSCLE_TISSUE_DEVELOPMENT	271	0.207651	0.977701	0.505654	0.86676
GO Biological Process	GO_POLYOL_CATABOLIC_PROCESS	16	0.361155	0.977514	0.48694	0.866927
GO Cellular Component	GO_AUTOPHAGOSOME	78	0.245296	0.97742	0.493127	0.866763
GO Biological Process	GO_CORONARY_VASCULATURE_DEVELOPMENT	37	0.29068	0.977174	0.483992	0.867154
GO Biological Process	GO_REGULATION_OF_LYMPHOCYTE_MIGRATION	37	0.284931	0.977129	0.489642	0.866813
GO Biological Process	GO_SINGLE_ORGANISM_MEMBRANE_FUSION	126	0.227809	0.976612	0.499176	0.868143
GO Biological Process	GO_INTRINSIC_APOPTOTIC_SIGNALING_PATHWAY_IN_RESPONSE_TO_DNA_DAMAGE	71	0.253403	0.976593	0.493482	0.867724
GO Molecular Function	GO_CALCIUM_DEPENDENT_PHOSPHOLIPID_BINDING	54	0.268588	0.976568	0.468354	0.867322
GO Cellular Component	GO_GOLGI_ASSOCIATED_VESICLE_MEMBRANE	49	0.266553	0.976455	0.499127	0.867226
GO Biological Process	GO_BLOOD_COAGULATION_INTRINSIC_PATHWAY	17	0.34372	0.97626	0.501873	0.867413
GO Molecular Function	GO_VOLTAGE_GATED_POTASSIUM_CHANNEL_ACTIVITY	88	0.240792	0.976223	0.519726	0.867044
GO Molecular Function	GO_PROTEIN_SERINE_THREONINE_KINASE_INHIBITOR_ACTIVITY	30	0.302638	0.976039	0.49195	0.867207
GO Biological Process	GO_NEGATIVE_REGULATION_OF_HEMOPOIESIS	121	0.229857	0.975673	0.508711	0.868008
GO Biological Process	GO_APOPTOTIC_CELL_CLEARANCE	25	0.317721	0.974935	0.509225	0.870069
GO Biological Process	GO_ORGANELLE_MEMBRANE_FUSION	93	0.243448	0.974918	0.507993	0.869633
BioCarta pathway	BIOCARTA_TH1TH2_PATHWAY	19	0.336495	0.974796	0.471698	0.869575
GO Biological Process	GO_BILE_ACID_METABOLIC_PROCESS	33	0.293267	0.974442	0.503484	0.870311
GO Biological Process	GO_CELL_CHEMOTAXIS	154	0.221281	0.974383	0.50423	0.87003
TF motif	CART1_01	223	0.212142	0.974257	0.547264	0.86998
BioCarta pathway	BIOCARTA_TID_PATHWAY	18	0.344457	0.974243	0.511111	0.869546
GO Biological Process	GO_REGULATION_OF_RESPONSE_TO_OXIDATIVE_STRESS	64	0.256478	0.974175	0.497354	0.869299
Reactome pathway	REACTOME_SLC_MEDIATED_TRANSMEMBRANE_TRANSPORT	239	0.212091	0.974069	0.532385	0.869196
GO Biological Process	GO_ORGANIC_CATION_TRANSPORT	19	0.332436	0.973524	0.479853	0.870634
TF motif	CEBP_C	196	0.215815	0.973458	0.50165	0.870388
GO Biological Process	GO_PLASMA_MEMBRANE_ORGANIZATION	201	0.216774	0.973344	0.523501	0.870296
GO Biological Process	GO_COCHLEA_DEVELOPMENT	39	0.278127	0.97319	0.512774	0.870342
TF motif	EVI1_06	22	0.328856	0.973159	0.482176	0.869979
GO Biological Process	GO_LEUKOCYTE_APOPTOTIC_PROCESS	23	0.321306	0.972784	0.475746	0.870753
TF motif	HNF1_01	238	0.208354	0.972762	0.537242	0.870351
GO Biological Process	GO_POSITIVE_REGULATION_OF_CALCIUM_ION_IMPORT	53	0.264608	0.972411	0.511464	0.871068
GO Biological Process	GO_POSITIVE_REGULATION_OF_PEPTIDE_SECRETION	90	0.243241	0.972298	0.490401	0.87098
KEGG pathway	KEGG_ARACHIDONIC_ACID_METABOLISM	54	0.267629	0.972155	0.509091	0.87098
GO Biological Process	GO_THYROID_GLAND_DEVELOPMENT	24	0.320595	0.972084	0.489834	0.870747
GO Biological Process	GO_RESPONSE_TO_BACTERIUM	491	0.19623	0.971781	0.570571	0.871312
GO Biological Process	GO_ADENYLATE_CYCLASE_ACTIVATING_G_PROTEIN_COUPLED_RECEPTOR_SIGNALING_PATHWAY	73	0.250937	0.971543	0.506399	0.871649
TF motif	OLF1_01	269	0.20789	0.970486	0.521463	0.874833
GO Biological Process	GO_REGULATION_OF_NEUROBLAST_PROLIFERATION	28	0.304065	0.96992	0.500935	0.876271
GO Biological Process	GO_NEGATIVE_REGULATION_OF_CELL_MATRIX_ADHESION	30	0.300821	0.96971	0.517824	0.876508
GO Biological Process	GO_MAINTENANCE_OF_CELL_NUMBER	131	0.224798	0.969597	0.532884	0.876409
microRNA motif	AAAGACA_MIR511	200	0.213422	0.969386	0.531646	0.876638
GO Biological Process	GO_REGULATION_OF_SKELETAL_MUSCLE_TISSUE_DEVELOPMENT	49	0.270496	0.969231	0.530142	0.87671
GO Molecular Function	GO_SEROTONIN_RECEPTOR_ACTIVITY	18	0.346013	0.969193	0.516667	0.876365
microRNA motif	GTTAAAG_MIR302B	68	0.253609	0.968997	0.50805	0.876565
GO Molecular Function	GO_PEPTIDASE_REGULATOR_ACTIVITY	205	0.213411	0.968906	0.560201	0.8764
Reactome pathway	REACTOME_DEADENYLATION_OF_MRNA	17	0.350006	0.968661	0.500945	0.876814
GO Biological Process	GO_CHONDROITIN_SULFATE_PROTEOGLYCAN_BIOSYNTHETIC_PROCESS	30	0.303369	0.968471	0.497238	0.876958
GO Biological Process	GO_REGULATION_OF_MYELOID_CELL_DIFFERENTIATION	174	0.218363	0.968222	0.518946	0.877315
KEGG pathway	KEGG_INSULIN_SIGNALING_PATHWAY	133	0.226219	0.967913	0.524207	0.877873
GO Biological Process	GO_POSITIVE_REGULATION_OF_PATHWAY_RESTRICTED_SMAD_PROTEIN_PHOSPHORYLATION	47	0.273236	0.967666	0.51487	0.878241
GO Biological Process	GO_REGULATION_OF_RYANODINE_SENSITIVE_CALCIUM_RELEASE_CHANNEL_ACTIVITY	26	0.305522	0.96716	0.498195	0.879452
Reactome pathway	REACTOME_INHIBITION_OF_VOLTAGE_GATED_CA2_CHANNELS_VIA_GBETA_GAMMA_SUBUNITS	24	0.320316	0.967075	0.515654	0.879274
GO Biological Process	GO_REGULATION_OF_SYNAPSE_STRUCTURE_OR_ACTIVITY	232	0.210297	0.966925	0.558214	0.879342
GO Biological Process	GO_NEGATIVE_REGULATION_OF_INTERLEUKIN_8_PRODUCTION	15	0.353517	0.966519	0.497132	0.880318
GO Biological Process	GO_RESPONSE_TO_UV_B	16	0.352138	0.966166	0.488288	0.881031
TF motif	SMTTTTGT_UNKNOWN	274	0.206009	0.966145	0.552066	0.880619
GO Biological Process	GO_FOREBRAIN_DEVELOPMENT	355	0.201754	0.966073	0.560863	0.880385
TF motif	GTTNYYNNGGTNA_UNKNOWN	233	0.20994	0.966054	0.542673	0.879973
TF motif	CAGCTG_AP4_Q5	135	0.222668	0.966016	0.53322	0.879634
KEGG pathway	KEGG_DILATED_CARDIOMYOPATHY	88	0.24322	0.965973	0.514834	0.879319
GO Molecular Function	GO_AMMONIUM_TRANSMEMBRANE_TRANSPORTER_ACTIVITY	26	0.308629	0.965881	0.495396	0.879173
GO Molecular Function	GO_OXIDOREDUCTASE_ACTIVITY_ACTING_ON_PAIRED_DONORS_WITH_INCORPORATION_OR_REDUCTION_OF_MOLECULAR_OXYGEN_REDUCED_FLAVIN_OR_FLAVOPROTEIN_AS_ONE_DONOR_AND_INCORPORATION_OF_ONE_ATOM_OF_OXYGEN	25	0.310782	0.96573	0.506494	0.879217
GO Molecular Function	GO_SH3_SH2_ADAPTOR_ACTIVITY	52	0.268907	0.965621	0.50346	0.879094
microRNA motif	CTCAGGG_MIR125B_MIR125A	327	0.20289	0.965602	0.570523	0.878681
TF motif	ATF6_01	121	0.228538	0.965384	0.538972	0.878962
GO Biological Process	GO_DNA_DEALKYLATION	20	0.330288	0.964651	0.491921	0.880993
GO Molecular Function	GO_NUCLEOTIDASE_ACTIVITY	15	0.356589	0.963872	0.50991	0.883145
GO Biological Process	GO_PIGMENTATION	86	0.242458	0.96373	0.523236	0.883166
GO Biological Process	GO_REGULATION_OF_CARBOHYDRATE_BIOSYNTHETIC_PROCESS	86	0.241027	0.96361	0.516934	0.8831
GO Biological Process	GO_RESPONSE_TO_TRANSITION_METAL_NANOPARTICLE	146	0.223594	0.963087	0.551433	0.884403
KEGG pathway	KEGG_REGULATION_OF_ACTIN_CYTOSKELETON	209	0.210797	0.962707	0.550077	0.885216
GO Cellular Component	GO_SPERM_PART	140	0.223771	0.962574	0.539496	0.885211
GO Biological Process	GO_PROSTATE_GLAND_DEVELOPMENT	41	0.277331	0.962077	0.52	0.886468
GO Biological Process	GO_CENTRAL_NERVOUS_SYSTEM_NEURON_AXONOGENESIS	27	0.308515	0.962051	0.522472	0.88608
GO Biological Process	GO_REGULATION_OF_RENAL_SODIUM_EXCRETION	24	0.306857	0.961909	0.519266	0.886104
TF motif	HAND1E47_01	273	0.205597	0.961795	0.55887	0.885995
GO Molecular Function	GO_EPIDERMAL_GROWTH_FACTOR_RECEPTOR_BINDING	29	0.299211	0.961679	0.496337	0.885903
GO Biological Process	GO_TRANSITION_METAL_ION_HOMEOSTASIS	105	0.232924	0.961445	0.529825	0.886232
GO Biological Process	GO_AZOLE_TRANSPORT	15	0.352361	0.960927	0.494403	0.887524
GO Molecular Function	GO_UDP_GLYCOSYLTRANSFERASE_ACTIVITY	136	0.222842	0.96092	0.53542	0.887083
GO Biological Process	GO_DICARBOXYLIC_ACID_TRANSPORT	71	0.245605	0.960877	0.531773	0.886745
TF motif	PAX4_01	252	0.207592	0.960872	0.538462	0.886288
GO Molecular Function	GO_EPHRIN_RECEPTOR_ACTIVITY	19	0.333388	0.960833	0.507519	0.885942
GO Biological Process	GO_MYELIN_ASSEMBLY	17	0.348979	0.960236	0.520755	0.887506
TF motif	CEBP_Q3	248	0.205629	0.960139	0.576	0.887391
microRNA motif	AAAGGAT_MIR501	125	0.225712	0.960091	0.544427	0.887083
GO Cellular Component	GO_EXTERNAL_SIDE_OF_PLASMA_MEMBRANE	225	0.209732	0.95976	0.573356	0.887742
GO Biological Process	GO_SULFUR_COMPOUND_CATABOLIC_PROCESS	38	0.286557	0.959465	0.529197	0.88825
GO Molecular Function	GO_AMIDE_BINDING	262	0.204444	0.958836	0.563091	0.889915
microRNA motif	CCTGCTG_MIR214	234	0.210463	0.958658	0.546457	0.89003
GO Biological Process	GO_EAR_DEVELOPMENT	194	0.212903	0.958532	0.570033	0.889986
GO Biological Process	GO_POSITIVE_REGULATION_OF_LYASE_ACTIVITY	59	0.256366	0.95843	0.53286	0.889854
Hallmark	HALLMARK_UV_RESPONSE_DN	144	0.222491	0.958295	0.554608	0.889848
GO Biological Process	GO_INOSITOL_PHOSPHATE_MEDIATED_SIGNALING	18	0.339919	0.958149	0.519553	0.889858
GO Biological Process	GO_POSITIVE_REGULATION_OF_POTASSIUM_ION_TRANSMEMBRANE_TRANSPORTER_ACTIVITY	16	0.348117	0.95808	0.529297	0.889617
GO Molecular Function	GO_HORMONE_BINDING	65	0.249841	0.957633	0.53	0.890685
KEGG pathway	KEGG_HEMATOPOIETIC_CELL_LINEAGE	83	0.243495	0.95761	0.554196	0.890292
GO Biological Process	GO_SMALL_MOLECULE_BIOSYNTHETIC_PROCESS	431	0.195919	0.957551	0.602524	0.890006
GO Molecular Function	GO_STEROID_HORMONE_RECEPTOR_ACTIVITY	59	0.254219	0.956802	0.540351	0.892083
GO Cellular Component	GO_NONMOTILE_PRIMARY_CILIUM	134	0.22323	0.956672	0.534224	0.892069
GO Biological Process	GO_ENDOSOME_ORGANIZATION	60	0.256229	0.956645	0.523214	0.891685
microRNA motif	TGAATGT_MIR181A_MIR181B_MIR181C_MIR181D	477	0.193876	0.956576	0.599411	0.891436
GO Biological Process	GO_ORGANIC_HYDROXY_COMPOUND_BIOSYNTHETIC_PROCESS	171	0.214811	0.956069	0.569079	0.89267
GO Biological Process	GO_RESPONSE_TO_MECHANICAL_STIMULUS	207	0.209575	0.956059	0.566188	0.892233
GO Biological Process	GO_CELL_SUBSTRATE_ADHESION	158	0.218621	0.956002	0.561739	0.891958
GO Biological Process	GO_PROTEIN_LOCALIZATION_TO_VACUOLE	45	0.270319	0.955961	0.522648	0.89162
GO Biological Process	GO_MYELOID_CELL_ACTIVATION_INVOLVED_IN_IMMUNE_RESPONSE	40	0.274593	0.955931	0.53169	0.891254
KEGG pathway	KEGG_STEROID_HORMONE_BIOSYNTHESIS	50	0.266593	0.955233	0.546374	0.893149
TF motif	COUP_01	258	0.203861	0.95493	0.590625	0.893701
GO Molecular Function	GO_RETINOIC_ACID_RECEPTOR_BINDING	35	0.286619	0.954894	0.534196	0.893354
GO Molecular Function	GO_ACETYLGALACTOSAMINYLTRANSFERASE_ACTIVITY	34	0.288073	0.954713	0.52509	0.8935
GO Biological Process	GO_CELLULAR_RESPONSE_TO_HEAT	36	0.285009	0.954549	0.535461	0.893585
TF motif	CAGGTA_AREB6_01	59	0.256045	0.954401	0.546099	0.893618
TF motif	AR_Q2	124	0.223201	0.954335	0.547273	0.893364
TF motif	LMO2COM_02	242	0.207001	0.954289	0.585827	0.893039
TF motif	GCCATNTTG_YY1_Q6	290	0.201427	0.954258	0.605816	0.892674
GO Biological Process	GO_NEGATIVE_REGULATION_OF_MUSCLE_CELL_APOPTOTIC_PROCESS	29	0.296751	0.953881	0.508349	0.893488
GO Biological Process	GO_AUTOPHAGY	387	0.198504	0.953852	0.5966	0.893127
microRNA motif	ACAGGGT_MIR10A_MIR10B	121	0.225962	0.953587	0.533107	0.89355
TF motif	CYTAGCAAY_UNKNOWN	71	0.248041	0.953452	0.517647	0.893523
GO Biological Process	GO_RESPONSE_TO_AUDITORY_STIMULUS	23	0.321212	0.952911	0.525755	0.894911
GO Biological Process	GO_ESTROGEN_METABOLIC_PROCESS	21	0.323114	0.952796	0.488073	0.894836
GO Biological Process	GO_REGULATION_OF_POTASSIUM_ION_TRANSPORT	83	0.238512	0.952784	0.547872	0.894405
GO Biological Process	GO_PHAGOCYTOSIS_ENGULFMENT	31	0.292365	0.952753	0.527337	0.894036
GO Biological Process	GO_REGULATION_OF_MACROPHAGE_DERIVED_FOAM_CELL_DIFFERENTIATION	28	0.297484	0.952664	0.549533	0.893878
GO Biological Process	GO_NEGATIVE_REGULATION_OF_CELLULAR_AMIDE_METABOLIC_PROCESS	131	0.222062	0.952524	0.544521	0.89384
GO Biological Process	GO_REGULATION_OF_SMOOTHENED_SIGNALING_PATHWAY	62	0.253436	0.95227	0.523726	0.894225
Reactome pathway	REACTOME_CREB_PHOSPHORYLATION_THROUGH_THE_ACTIVATION_OF_RAS	26	0.306871	0.951996	0.539595	0.894665
TF motif	TTANTCA_UNKNOWN	74	0.246846	0.95199	0.568067	0.894218
microRNA motif	GTACAGG_MIR486	58	0.256887	0.95196	0.562724	0.893842
GO Biological Process	GO_MONOCARBOXYLIC_ACID_METABOLIC_PROCESS	487	0.192882	0.951901	0.65528	0.893567
GO Biological Process	GO_PH_REDUCTION	39	0.280379	0.951657	0.514815	0.893904
GO Biological Process	GO_ADAPTIVE_IMMUNE_RESPONSE	268	0.204252	0.951329	0.607143	0.894555
GO Biological Process	GO_CARDIAC_CHAMBER_DEVELOPMENT	141	0.219801	0.951273	0.572881	0.89428
GO Biological Process	GO_REGULATED_EXOCYTOSIS	222	0.208976	0.951258	0.573109	0.893856
GO Molecular Function	GO_OXIDOREDUCTASE_ACTIVITY_ACTING_ON_PEROXIDE_AS_ACCEPTOR	42	0.270655	0.951208	0.553539	0.893566
GO Molecular Function	GO_RAB_GUANYL_NUCLEOTIDE_EXCHANGE_FACTOR_ACTIVITY	30	0.294516	0.95104	0.543396	0.89366
GO Biological Process	GO_NEURON_PROJECTION_GUIDANCE	204	0.211024	0.950882	0.590381	0.893708
Reactome pathway	REACTOME_SIGNALING_BY_NOTCH	100	0.229763	0.950819	0.569686	0.893461
GO Biological Process	GO_REGULATION_OF_BLOOD_PRESSURE	168	0.215724	0.950762	0.57947	0.893199
GO Biological Process	GO_CHONDROITIN_SULFATE_BIOSYNTHETIC_PROCESS	25	0.310096	0.950414	0.529301	0.893907
GO Biological Process	GO_FATTY_ACID_METABOLIC_PROCESS	286	0.202252	0.95022	0.603589	0.89411
GO Biological Process	GO_REGULATION_OF_B_CELL_PROLIFERATION	55	0.25788	0.950124	0.558464	0.893938
microRNA motif	ACTGCCT_MIR34B	217	0.209005	0.950114	0.614876	0.8935
GO Biological Process	GO_TISSUE_REMODELING	86	0.236131	0.950087	0.582888	0.893119
GO Biological Process	GO_SPLEEN_DEVELOPMENT	39	0.279235	0.950058	0.535714	0.892755
TF motif	HOXA4_Q2	264	0.203913	0.949974	0.605863	0.892562
GO Biological Process	GO_ESTABLISHMENT_OR_MAINTENANCE_OF_CELL_POLARITY	141	0.218512	0.949669	0.577997	0.893112
TF motif	OCT1_B	261	0.203638	0.949608	0.6	0.892867
KEGG pathway	KEGG_NEUROTROPHIN_SIGNALING_PATHWAY	124	0.224026	0.949405	0.580531	0.893081
Reactome pathway	REACTOME_UNBLOCKING_OF_NMDA_RECEPTOR_GLUTAMATE_BINDING_AND_ACTIVATION	15	0.342374	0.949111	0.517367	0.893597
GO Biological Process	GO_REGULATION_OF_MEMBRANE_PROTEIN_ECTODOMAIN_PROTEOLYSIS	21	0.319901	0.949043	0.517625	0.893359
GO Biological Process	GO_PROTEIN_TRANSPORT_ALONG_MICROTUBULE	27	0.302952	0.948835	0.534271	0.89358
microRNA motif	GTAAACC_MIR2995P	48	0.264691	0.948754	0.512545	0.893393
TF motif	EGR_Q6	270	0.20355	0.94829	0.618671	0.894449
GO Biological Process	GO_REGULATION_OF_G_PROTEIN_COUPLED_RECEPTOR_PROTEIN_SIGNALING_PATHWAY	124	0.224349	0.948027	0.572368	0.894832
TF motif	STAT5A_01	250	0.20369	0.947807	0.590244	0.895131
GO Biological Process	GO_ARTERY_MORPHOGENESIS	51	0.265484	0.947682	0.536496	0.895094
GO Biological Process	GO_POSITIVE_REGULATION_OF_CYCLIC_NUCLEOTIDE_METABOLIC_PROCESS	107	0.228607	0.947139	0.546374	0.896397
GO Molecular Function	GO_GTPASE_BINDING	287	0.202066	0.947107	0.619125	0.896038
KEGG pathway	KEGG_GLYCOSAMINOGLYCAN_DEGRADATION	21	0.320189	0.947082	0.543925	0.895669
TF motif	HNF4_DR1_Q3	255	0.204687	0.946908	0.610927	0.895777
GO Cellular Component	GO_CELL_CORTEX_PART	116	0.226008	0.946858	0.567657	0.895479
GO Biological Process	GO_POSITIVE_REGULATION_OF_ANION_TRANSPORT	58	0.254647	0.946837	0.55814	0.895087
TF motif	RYTTCCTG_ETS2_B	123	0.224202	0.946595	0.576792	0.895458
microRNA motif	GGGATGC_MIR3245P	49	0.266618	0.946516	0.56797	0.895261
GO Biological Process	GO_ORGANIC_ACID_TRANSMEMBRANE_TRANSPORT	102	0.231354	0.946442	0.575707	0.895049
TF motif	NFE2_01	267	0.201794	0.94636	0.61626	0.894859
TF motif	YTAATTAA_LHX3_01	464	0.190505	0.946304	0.652303	0.894573
GO Molecular Function	GO_GLYCOLIPID_BINDING	20	0.321121	0.946214	0.506718	0.894425
GO Biological Process	GO_REGULATION_OF_POTASSIUM_ION_TRANSMEMBRANE_TRANSPORT	61	0.249128	0.946042	0.527337	0.894503
GO Biological Process	GO_CHONDROCYTE_DIFFERENTIATION	59	0.255198	0.946021	0.555366	0.894118
GO Biological Process	GO_CELLULAR_RESPONSE_TO_INTERLEUKIN_6	21	0.316889	0.945899	0.544423	0.894056
GO Biological Process	GO_VASCULOGENESIS	59	0.255573	0.94581	0.546112	0.893888
GO Cellular Component	GO_INTERMEDIATE_FILAMENT_CYTOSKELETON	229	0.205108	0.945575	0.596123	0.8942
Reactome pathway	REACTOME_AQUAPORIN_MEDIATED_TRANSPORT	49	0.264305	0.945419	0.564663	0.89426
GO Biological Process	GO_REGULATION_OF_BODY_FLUID_LEVELS	494	0.190483	0.94527	0.651026	0.894292
GO Biological Process	GO_NEGATIVE_REGULATION_OF_PEPTIDASE_ACTIVITY	234	0.204436	0.945172	0.601639	0.894155
GO Biological Process	GO_POSITIVE_REGULATION_OF_PROTEIN_SECRETION	205	0.206511	0.945157	0.584041	0.893751
TF motif	NKX62_Q2	239	0.204323	0.945136	0.612598	0.893368
TF motif	NFY_Q6	258	0.20287	0.945115	0.619741	0.892977
GO Biological Process	GO_DENDRITIC_SPINE_ORGANIZATION	17	0.337219	0.945057	0.523719	0.892706
TF motif	MYOD_01	263	0.201715	0.94497	0.63474	0.892511
GO Biological Process	GO_SULFUR_COMPOUND_BIOSYNTHETIC_PROCESS	199	0.208495	0.944888	0.613418	0.892325
GO Biological Process	GO_HYPOTHALAMUS_DEVELOPMENT	24	0.306554	0.944615	0.539711	0.892778
microRNA motif	TAGCTTT_MIR9	232	0.204849	0.944334	0.61755	0.893253
Reactome pathway	REACTOME_LIPOPROTEIN_METABOLISM	27	0.303991	0.94388	0.536542	0.894252
GO Biological Process	GO_REGULATION_OF_MYOBLAST_FUSION	19	0.318722	0.943805	0.525926	0.894046
GO Cellular Component	GO_LEADING_EDGE_MEMBRANE	130	0.22024	0.943757	0.609489	0.893762
GO Biological Process	GO_REGULATION_OF_CYTOKINE_PRODUCTION_INVOLVED_IN_IMMUNE_RESPONSE	57	0.251377	0.943751	0.571942	0.893327
GO Biological Process	GO_SIGNAL_RELEASE	172	0.211043	0.943655	0.599364	0.893201
TF motif	E4BP4_01	219	0.206196	0.942813	0.635906	0.895499
GO Molecular Function	GO_MICROTUBULE_MOTOR_ACTIVITY	77	0.239197	0.942763	0.569204	0.895206
GO Molecular Function	GO_L_AMINO_ACID_TRANSMEMBRANE_TRANSPORTER_ACTIVITY	54	0.261744	0.942584	0.564663	0.895333
GO Biological Process	GO_PHENOL_CONTAINING_COMPOUND_BIOSYNTHETIC_PROCESS	33	0.286115	0.942322	0.564151	0.895687
GO Biological Process	GO_RESPONSE_TO_ACID_CHEMICAL	314	0.198833	0.942275	0.639876	0.895382
Reactome pathway	REACTOME_TERMINATION_OF_O_GLYCAN_BIOSYNTHESIS	21	0.315211	0.942137	0.53167	0.895396
GO Biological Process	GO_POSITIVE_REGULATION_OF_ADENYLATE_CYCLASE_ACTIVITY	46	0.267667	0.942084	0.575758	0.895123
GO Biological Process	GO_REGULATION_OF_EXOSOMAL_SECRETION	16	0.33598	0.942083	0.560521	0.894676
microRNA motif	ATTCTTT_MIR186	268	0.202575	0.94171	0.621451	0.89546
GO Molecular Function	GO_PROLINE_RICH_REGION_BINDING	19	0.317484	0.941653	0.537367	0.895192
GO Molecular Function	GO_GROWTH_FACTOR_RECEPTOR_BINDING	125	0.221426	0.941587	0.598007	0.894962
Reactome pathway	REACTOME_PYRUVATE_METABOLISM	18	0.325804	0.941269	0.521739	0.895544
GO Molecular Function	GO_PHOSPHOLIPID_TRANSLOCATING_ATPASE_ACTIVITY	16	0.340563	0.941112	0.527881	0.895604
GO Biological Process	GO_REGULATION_OF_APPETITE	24	0.305065	0.941019	0.546448	0.895459
GO Biological Process	GO_DEVELOPMENT_OF_PRIMARY_SEXUAL_CHARACTERISTICS	206	0.20771	0.940921	0.625616	0.895317
GO Biological Process	GO_RESPONSE_TO_AMINE	48	0.259329	0.940735	0.568421	0.895468
GO Biological Process	GO_CELLULAR_CARBOHYDRATE_CATABOLIC_PROCESS	32	0.294497	0.940707	0.564815	0.8951
Reactome pathway	REACTOME_G_ALPHA_S_SIGNALLING_EVENTS	117	0.220815	0.94062	0.579892	0.894915
Hallmark	HALLMARK_HEDGEHOG_SIGNALING	36	0.278101	0.94046	0.568015	0.894978
GO Biological Process	GO_LENS_DEVELOPMENT_IN_CAMERA_TYPE_EYE	66	0.246619	0.940186	0.556553	0.895414
microRNA motif	ACACTCC_MIR122A	75	0.240946	0.939562	0.56261	0.896966
TF motif	NKX61_01	230	0.203227	0.939347	0.62701	0.8972
GO Biological Process	GO_MACROAUTOPHAGY	276	0.200498	0.939333	0.657364	0.896798
[truncated: 4,227 more rows]
